# Supplementary material for: ICT diffusion and financial development: Comparing high, middle, and low-income countries
Source: PLoS One. 2024 May 2;19(5):e0295183. doi: 10.1371/journal.pone.0295183 (PMC11065209; doi:10.1371/journal.pone.0295183)
Supplement: S1 Dataset — (XLSX) [file pone.0295183.s001.xlsx]

## Sheet: Hing income
country	code	year	Internet	Mobile	FBS	Investment	GE	trade	fd	fid	fmd	Lorder	GDP	ICT
Australia	1	2001	52.6893	57.9953	0.639761	23.2362	17.8968	44.2824	0.873997	0.888517	0.832852	6	10.7351	3.58121
Australia	1	2002	66.6013	65.3047	1.33032	24.3231	17.6878	41.4967	0.898588	0.887781	0.882019	6	10.7622	3.76708
Australia	1	2003	76.5499	73.1088	2.63349	26.0697	17.7301	40.2315	0.901537	0.907585	0.868025	6	10.7792	3.90268
Australia	1	2004	86.4985	82.8988	5.09063	26.652	17.607	37.0394	0.904198	0.923364	0.857485	6	10.8074	4.03956
Australia	1	2005	63	91.2851	9.99081	27.0359	17.6749	39.1969	0.914942	0.92357	0.878441	5.88	10.8257	3.96236
Australia	1	2006	66	96.2667	19	27.8211	17.5922	41.6073	0.930189	0.940199	0.891841	5.5	10.8385	4.06514
Australia	1	2007	69.45	101.643	20.4181	27.432	17.4646	42.0598	0.955642	0.960042	0.922128	5.5	10.87	4.12015
Australia	1	2008	71.67	103.693	24.9153	28.2368	17.3805	42.885	0.879932	0.920542	0.812515	5.5	10.8859	4.1673
Australia	1	2009	74.25	102.065	24.0037	27.6232	17.7201	45.7755	0.913552	0.940919	0.858354	5.5	10.8845	4.16924
Australia	1	2010	76	101.559	24.8706	27.0607	18.1077	40.5564	0.941813	0.939013	0.915921	5.5	10.8894	4.18127
Australia	1	2011	79.4877	105.551	24.634	26.0325	17.9255	41.8575	0.934702	0.935467	0.905462	5.5	10.8998	4.21616
Australia	1	2012	79	106.261	25.0394	27.4233	18.1488	43.1774	0.907958	0.935693	0.852562	5.5	10.9208	4.21874
Australia	1	2013	83.4535	107.246	25.7193	27.8561	18.0739	41.2761	0.890151	0.938268	0.814915	5.5	10.9291	4.2494
Australia	1	2014	84	106.203	27.6991	26.8839	17.9749	42.4729	0.891254	0.950784	0.804573	5.5	10.9392	4.25776
Australia	1	2015	84.5605	107.678	28.5302	26.227	18.3487	41.6256	0.908821	0.942523	0.847432	5.5	10.9465	4.27073
Australia	1	2016	86.54	109.431	30.3923	25.3488	19.0889	40.8178	0.902242	0.926528	0.850471	5.5	10.9582	4.29655
Australia	1	2017	86.5451	108.442	32.2234	23.995	19.0395	41.9398	0.885944	0.925422	0.819477	5.5	10.9641	4.30142
Australia	1	2018	89.9073	111.012	33.8472	24.3862	19.1064	43.3822	0.87439	0.915365	0.806777	5.5	10.9778	4.33499
Australia	1	2019	91.6085	109.252	34.5413	23.3264	19.4729	45.845	0.87298	0.903339	0.816026	5.5	10.984	4.33942
Austria	2	2001	39.1855	80.7755	3.95913	24.7966	18.9762	87.5367	0.570533	0.692285	0.4314	6	10.5756	3.66097
Austria	2	2002	36.56	82.8087	5.54435	23.5306	18.8387	86.9482	0.571748	0.691139	0.43494	6	10.5871	3.66642
Austria	2	2003	42.7	88.9693	7.35092	24.1081	18.9796	86.3874	0.604732	0.694893	0.496149	6	10.5916	3.7781
Austria	2	2004	54.28	97.2641	10.5881	23.5915	18.8914	90.7923	0.656055	0.711632	0.580492	6	10.6124	3.94003
Austria	2	2005	58	104.984	14.224	23.0521	19.3463	94.0338	0.678455	0.707062	0.62918	6	10.6278	4.03026
Austria	2	2006	63.6	112.017	17.2835	22.6008	19.2583	98.0883	0.707042	0.703167	0.689377	6	10.6568	4.11738
Austria	2	2007	69.37	119.224	19.5099	22.917	18.7448	100.733	0.727126	0.69361	0.738491	6	10.6901	4.19479
Austria	2	2008	72.87	129.664	20.7276	23.2765	19.2721	102.074	0.740643	0.672143	0.786579	6	10.7015	4.26349
Austria	2	2009	73.45	136.563	22.4364	22.413	20.6842	87.0622	0.665425	0.681461	0.629116	6	10.6605	4.30237
Austria	2	2010	75.17	145.554	24.3806	21.5967	20.4925	99.0198	0.660322	0.686915	0.613614	6	10.6763	4.35402
Austria	2	2011	78.74	154.05	24.8146	22.4717	19.8966	105.103	0.654589	0.695648	0.593588	6	10.7017	4.40295
Austria	2	2012	80.03	159.817	25.0546	22.6493	19.8607	105.152	0.619886	0.699207	0.521681	6	10.704	4.42981
Austria	2	2013	80.6188	155.116	26.0922	23.0402	19.9159	104.066	0.615808	0.67824	0.534616	6	10.6983	4.42031
Austria	2	2014	80.9958	150.346	27.3818	22.6606	19.8028	103.504	0.602343	0.672673	0.513662	6	10.6971	4.41063
Austria	2	2015	83.9401	155.215	28.2935	22.6967	19.7617	102.427	0.601638	0.669042	0.515906	6	10.696	4.44396
Austria	2	2016	84.3237	126.661	28.8466	23.0963	19.6511	100.982	0.617867	0.695654	0.521258	6	10.7049	4.34547
Austria	2	2017	87.9356	123.119	28.472	23.6285	19.4893	104.939	0.608294	0.660125	0.537931	6	10.7216	4.3471
Austria	2	2018	87.4791	123.535	28.3544	24.0864	19.3319	107.882	0.631189	0.660917	0.582233	6	10.7422	4.34602
Austria	2	2019	87.7522	119.775	28.1292	24.9597	19.4677	107.478	0.611097	0.65634	0.547236	6	10.7519	4.33197
Bahamas, The	3	2001	11.8	20.0104	1.36773	25.4021	9.64675	72.5009	0.444673	0.677405	0.198395	4	10.4969	2.35322
Bahamas, The	3	2002	18	39.5758	2.45076	22.8979	9.52916	70.278	0.468873	0.667662	0.255799	4	10.5071	2.93441
Bahamas, The	3	2003	20	39.0344	3.49409	23.0426	9.72143	71.0635	0.461279	0.660408	0.248098	4	10.4768	2.98233
Bahamas, The	3	2004	22	58.3288	4.01481	22.0159	10.024	76.002	0.444008	0.607101	0.267389	4.29	10.4673	3.26763
Bahamas, The	3	2005	25	70.1138	4.11933	26.1442	9.75173	81.3963	0.442833	0.650478	0.221698	4.5	10.4822	3.42713
Bahamas, The	3	2006	26	76.4235	5.01189	32.344	10.2388	87.5507	0.431539	0.626675	0.223257	4.5	10.4882	3.50545
Bahamas, The	3	2007	27	110.851	6.07607	29.3803	10.0976	88.0128	0.459637	0.684546	0.220726	4.5	10.4835	3.78538
Bahamas, The	3	2008	31.54	104.181	7.41967	28.2861	11.1847	87.4292	0.459196	0.681387	0.223016	4.5	10.4416	3.7888
Bahamas, The	3	2009	33.88	102.634	9.03565	26.7743	12.6729	76.521	0.452755	0.673498	0.218219	4.5	10.3818	3.81014
Bahamas, The	3	2010	43	120.689	6.95945	26.6934	12.5171	78.6756	0.468297	0.640092	0.282235	4.5	10.3819	3.96913
Bahamas, The	3	2011	65	83.0946	4.3095	28.3662	13.7591	88.3337	0.447258	0.677297	0.203594	4.5	10.375	3.88999
Bahamas, The	3	2012	71.7482	82.5119	21.4338	30.3092	13.088	84.2507	0.431395	0.665771	0.183877	4.5	10.3944	4.04613
Bahamas, The	3	2013	72	78.1656	19.743	28.2965	12.8085	87.3039	0.436831	0.691327	0.169028	4.5	10.3574	4.01467
Bahamas, The	3	2014	76.92	84.9471	20.8206	30.326	12.0184	83.8947	0.412718	0.660984	0.151878	4.5	10.3585	4.08622
Bahamas, The	3	2015	78	83.1561	21.6506	23.5026	12.2315	73.2764	0.393813	0.636007	0.139621	4.5	10.3512	4.08884
Bahamas, The	3	2016	80	95.3087	22.5248	24.7553	11.5271	70.1074	0.383612	0.632465	0.123073	4.08	10.3557	4.16248
Bahamas, The	3	2017	85	92.6091	22.7549	26.4642	12.7649	71.9831	0.440339	0.623373	0.24389	4	10.3763	4.17915
Bahamas, The	3	2018	92.487	100.796	21.0581	25.0565	12.2996	75.576	0.455822	0.626327	0.271431	4.23	10.396	4.24519
Bahamas, The	3	2019	97.6687	109.249	21.1293	25.3137	13.6649	71.3432	0.470727	0.623856	0.303256	4.21	10.3981	4.30548
Bahrain	4	2001	15.0386	42.9488	0.168591	16.9737	17.2605	127.026	0.402738	0.332363	0.460845	5	10.03	2.88662
Bahrain	4	2002	18.0507	52.9133	0.677416	23.1118	17.669	131.134	0.398924	0.340748	0.444947	5	10.0105	3.09504
Bahrain	4	2003	21.5549	56.9031	1.2504	23.5723	17.316	128.092	0.399869	0.345328	0.442229	5	10.014	3.20689
Bahrain	4	2004	21.4587	78.2995	1.80227	22.5139	15.4385	140.737	0.448275	0.352686	0.530207	5	10.0178	3.43696
Bahrain	4	2005	21.3037	86.2724	2.41035	25.6865	14.0567	148.314	0.48672	0.368321	0.59029	5	10.0143	3.51371
Bahrain	4	2006	28.244	94.6803	4.03039	29.4995	12.7112	147.104	0.468197	0.353925	0.568205	5	10.0019	3.6653
Bahrain	4	2007	32.91	107.728	6.58864	33.5513	12.0998	137.785	0.44862	0.338823	0.544749	5	10.0039	3.81623
Bahrain	4	2008	51.95	129.26	8.39894	34.5227	11.293	145.883	0.439319	0.375025	0.49023	5	9.9912	4.07982
Bahrain	4	2009	53	118.302	11.7725	25.2599	13.9782	117.964	0.408371	0.361109	0.443191	5	9.95501	4.05189
Bahrain	4	2010	55	126.283	12.4842	26.0455	12.9275	120.472	0.450477	0.372638	0.514593	5	9.95144	4.1075
Bahrain	4	2011	77	132.508	22.808	21.0666	13.836	174.155	0.406831	0.354774	0.446495	5	9.94147	4.3053
Bahrain	4	2012	88	163.384	22.7231	26.8373	15.4423	185.885	0.429938	0.348474	0.498304	4.71	9.96117	4.46566
Bahrain	4	2013	90	168.072	22.8175	24.7637	15.5522	191.873	0.396136	0.338876	0.441328	4.5	10.0024	4.48965
Bahrain	4	2014	90.5031	174.316	21.5236	25.6003	16.1253	175.568	0.431415	0.33402	0.515666	4.5	10.0291	4.50681
Bahrain	4	2015	93.4783	183.625	18.4452	24.072	17.6852	154.931	0.399446	0.34747	0.439253	4.5	10.0272	4.53605
Bahrain	4	2016	98	210.049	16.2987	25.7641	17.1111	139.621	0.376064	0.33964	0.401032	4.5	10.0236	4.62374
Bahrain	4	2017	95.8781	158.257	12.9955	28.3495	16.6265	143.087	0.435038	0.331579	0.525244	4.5	10.0188	4.44116
Bahrain	4	2018	98.6447	133.341	8.04844	29.4885	16.2916	150.812	0.424325	0.328073	0.507649	4.44	9.9867	4.34205
Bahrain	4	2019	99.7015	115.793	8.59093	29.0143	15.6902	141.704	0.420864	0.326765	0.502141	4.39	9.96171	4.28115
Belgium	5	2001	31.2884	74.5904	4.45789	22.3903	21.3136	139.577	0.608835	0.813089	0.386033	5	10.4893	3.53966
Belgium	5	2002	46.33	78.1656	7.86712	20.6964	22.1389	136.085	0.589184	0.775348	0.385071	5	10.5017	3.7392
Belgium	5	2003	49.97	82.5973	11.9294	20.4942	22.4844	132.716	0.58844	0.787973	0.37098	5	10.5079	3.83045
Belgium	5	2004	53.86	87.1336	15.4573	21.4619	22.1972	136.918	0.62282	0.804044	0.422622	5	10.5386	3.9127
Belgium	5	2005	55.82	91.0666	19.0633	22.1539	22.094	144.529	0.648171	0.822556	0.45404	5	10.5561	3.97308
Belgium	5	2006	59.72	92.7294	23.0857	22.3254	21.9388	149.568	0.682028	0.834885	0.508392	5	10.5747	4.03317
Belgium	5	2007	64.44	100.379	25.5163	23.293	21.6159	152.468	0.734926	0.834047	0.613416	5	10.6035	4.11426
Belgium	5	2008	66	105.223	27.6702	24.1181	22.6661	161.088	0.7185	0.778927	0.636184	5	10.6	4.15782
Belgium	5	2009	70	108.428	29.0357	22.7845	24.1919	135.406	0.674099	0.80076	0.526901	5	10.5716	4.2013
Belgium	5	2010	75	111.11	30.8367	22.1231	23.7327	149.998	0.66212	0.832285	0.471785	5	10.5907	4.2481
Belgium	5	2011	81.61	113.457	32.1755	23.0104	24.0494	161.494	0.659001	0.808595	0.489332	5	10.5945	4.2971
Belgium	5	2012	80.72	111.078	33.3053	22.9619	24.3034	160.746	0.647166	0.800135	0.474481	5	10.5956	4.28873
Belgium	5	2013	82.1702	110.411	34.3277	22.173	24.3128	157.851	0.661978	0.805208	0.498582	5	10.5955	4.29806
Belgium	5	2014	85	113.488	35.7465	22.8058	24.2339	158.783	0.638197	0.811935	0.445016	5	10.6067	4.33023
Belgium	5	2015	85.0529	113.166	36.5084	22.9634	23.6151	154.193	0.680907	0.815973	0.525098	5	10.6211	4.33277
Belgium	5	2016	86.5165	110.537	37.6092	23.2778	23.262	157.665	0.645976	0.805311	0.466962	5	10.6286	4.33467
Belgium	5	2017	87.6797	99.453	38.3456	23.2785	23.0325	165.326	0.682901	0.809857	0.535141	5	10.6409	4.30063
Belgium	5	2018	88.6473	99.6967	39.2169	23.5919	23.0913	166.313	0.661304	0.776545	0.525916	5	10.654	4.31038
Belgium	5	2019	90.2754	99.7421	39.7831	24.1536	22.975	163.72	0.669574	0.79007	0.528679	5	10.6663	4.32098
Canada	6	2001	60.2	34.485	9.18392	20.1518	19.5093	78.3442	0.797167	0.844249	0.7258	6	10.4408	3.54842
Canada	6	2002	61.5933	38.0778	11.2739	19.9749	19.7787	75.707	0.745883	0.830188	0.638856	6	10.4635	3.61193
Canada	6	2003	64.2	42.2097	14.3324	20.0124	19.8962	69.8401	0.756905	0.838234	0.652517	6	10.4919	3.69504
Canada	6	2004	65.956	47.2097	17.0232	20.8746	19.4175	70.1924	0.779009	0.862454	0.671831	6	10.521	3.76762
Canada	6	2005	71.66	52.9052	21.7757	21.8374	19.0759	69.7591	0.805089	0.872807	0.712844	6	10.5603	3.88452
Canada	6	2006	72.4	57.624	24.7226	22.8852	19.2488	68.0522	0.832057	0.872372	0.766394	6	10.591	3.93806
Canada	6	2007	73.2	61.5758	27.5588	23.339	19.2505	66.2834	0.854305	0.865557	0.817026	6	10.6477	3.9844
Canada	6	2008	76.7	66.2689	29.5231	23.469	19.7194	67.0236	0.837976	0.863622	0.786801	6	10.6469	4.0441
Canada	6	2009	80.3	70.5619	30.4924	22.307	21.9646	58.4744	0.895134	0.889614	0.873385	5.58	10.6058	4.09328
Canada	6	2010	80.3	75.6288	31.6775	23.4612	21.4755	60.2081	0.854878	0.855619	0.828093	5.5	10.6251	4.12437
Canada	6	2011	83	77.7089	32.666	23.5105	21.1459	62.4987	0.886364	0.849556	0.89617	5.5	10.6463	4.1549
Canada	6	2012	83	79.3768	33.4743	24.4942	21.0578	62.5956	0.887721	0.907869	0.84053	5.5	10.6529	4.16691
Canada	6	2013	85.8	80.3478	34.2653	24.1872	20.7043	62.2311	0.883943	0.905694	0.835263	5.5	10.6654	4.19081
Canada	6	2014	87.12	80.7221	35.2397	24.3893	20.2666	64.3787	0.887084	0.904837	0.842305	5.5	10.6836	4.20468
Canada	6	2015	90	82.6193	36.4046	23.8506	20.8778	66.1649	0.886858	0.893527	0.853172	5.5	10.6827	4.23395
Canada	6	2016	91.16	84.5231	36.7933	22.7724	21.048	65.3637	0.875961	0.905356	0.81988	5.5	10.6814	4.24985
Canada	6	2017	92.7014	86.2815	37.9064	22.6963	20.7033	65.1011	0.872315	0.905192	0.812863	5.5	10.6993	4.27037
Canada	6	2018	94.64	89.5789	38.9637	22.5602	20.7233	66.5819	0.896322	0.887575	0.877763	5.34	10.7092	4.29827
Canada	6	2019	96.5	91.8631	40.8262	22.2837	20.8388	65.4288	0.875802	0.891279	0.833645	5.3	10.7135	4.32489
Chile	7	2001	19.1	32.8741	0.430024	21.6339	12.1216	63.1431	0.397109	0.516508	0.265612	5	9.09062	2.80581
Chile	7	2002	22.1	39.8122	1.20154	21.3458	12.2197	63.3937	0.398089	0.52362	0.26043	5	9.11043	2.99086
Chile	7	2003	25.4738	45.8577	2.22235	21.2042	11.7197	66.3163	0.449525	0.528565	0.356791	5	9.14005	3.1453
Chile	7	2004	28.1779	57.8295	2.99022	20.269	10.9617	69.7337	0.464972	0.545179	0.3706	5	9.19929	3.33034
Chile	7	2005	31.1753	65.3139	4.37852	22.1527	10.5766	71.6168	0.484992	0.55177	0.403439	5	9.24471	3.45586
Chile	7	2006	34.4977	76.1307	6.18573	19.8571	9.92531	73.0986	0.476872	0.563343	0.375872	5	9.2954	3.6016
Chile	7	2007	35.9	84.4225	7.87837	20.7241	10.2527	76.4074	0.515049	0.585567	0.42884	5	9.33261	3.69306
Chile	7	2008	37.3	88.5586	8.54175	25.5445	11.0714	80.7898	0.503146	0.617618	0.373346	5	9.35658	3.74017
Chile	7	2009	41.56	97.4182	9.79899	22.4612	12.4169	66.3372	0.523262	0.617704	0.412878	5	9.33022	3.84262
Chile	7	2010	45	116.35	10.487	21.5548	12.1087	69.0637	0.501076	0.609427	0.37746	4.58	9.37663	3.98211
Chile	7	2011	52.2496	129.487	11.6705	23.1197	11.9135	72.2057	0.512512	0.621581	0.387829	4.5	9.42597	4.10197
Chile	7	2012	55.05	137.589	12.4499	24.8757	11.9249	68.2718	0.493694	0.590456	0.381891	4.5	9.46816	4.16032
Chile	7	2013	58	134.657	13.0619	24.8043	12.3008	64.9735	0.505003	0.598389	0.396232	4.5	9.49802	4.16677
Chile	7	2014	61.11	133.345	14.0195	23.8525	12.701	65.2726	0.491517	0.61166	0.3564	4.5	9.50492	4.18314
Chile	7	2015	76.6296	129.144	15.1338	23.7753	12.9939	58.9723	0.457691	0.572854	0.328585	4.5	9.51592	4.25248
Chile	7	2016	83.5586	127.973	15.9513	22.7352	13.7798	55.688	0.46032	0.584389	0.322227	4.5	9.51964	4.28633
Chile	7	2017	82.3275	124.594	16.58	21.0189	14.1104	55.654	0.501893	0.613459	0.375038	4.5	9.51716	4.26965
Chile	7	2018	82.0928	134.437	17.3574	21.4707	14.3896	57.3216	0.494113	0.610737	0.362436	4.43	9.53972	4.31151
Chile	7	2019	86.056	132.185	18.0966	22.9094	14.6295	56.8745	0.498387	0.621272	0.360318	4.39	9.53726	4.32508
Croatia	8	2001	11.5586	39.8133	0.0233	20.4014	20.1907	79.3592	0.30873	0.413213	0.194841	5	9.14123	2.75534
Croatia	8	2002	17.76	52.6093	0.0526	22.1358	19.8966	81.1503	0.342456	0.449127	0.225353	5	9.19587	3.0762
Croatia	8	2003	22.75	57.8118	0.077468	25.5835	19.2574	81.5399	0.355094	0.461831	0.237539	5	9.25041	3.21809
Croatia	8	2004	30.91	64.6801	0.597644	25.4557	19.3197	81.6873	0.397671	0.512042	0.271185	5	9.29084	3.40372
Croatia	8	2005	33.14	83.3634	2.65414	25.2062	19.2071	81.5354	0.402905	0.541102	0.252433	5	9.33173	3.61188
Croatia	8	2006	37.98	100.559	5.76099	26.3551	19.1334	83.669	0.468408	0.572656	0.34989	5	9.38023	3.80362
Croatia	8	2007	41.44	115.408	8.87236	26.5949	19.8586	83.552	0.518124	0.617575	0.402889	5	9.42988	3.94191
Croatia	8	2008	44.24	104.644	12.1303	27.9844	19.3956	82.4616	0.463031	0.622314	0.289642	4.92	9.44875	3.92254
Croatia	8	2009	50.58	107.688	16.5241	25.0299	21.2538	70.397	0.47364	0.650636	0.282215	4.5	9.37375	4.0114
Croatia	8	2010	56.55	113.867	19.3584	21.0051	21.2655	73.2803	0.476653	0.661315	0.27747	4.5	9.36276	4.09686
Croatia	8	2011	57.79	118.595	20.7005	19.9872	21.5276	78.4352	0.475179	0.675114	0.260767	4.5	9.36423	4.13425
Croatia	8	2012	61.94	115.724	21.3978	19.3728	21.5754	79.7098	0.488701	0.683578	0.278937	4.5	9.34308	4.14841
Croatia	8	2013	66.7476	110.392	22.3243	19.4243	21.4845	81.7128	0.482865	0.675397	0.275622	4.5	9.34138	4.15611
Croatia	8	2014	68.57	104.837	23.1343	19.0272	21.8429	85.9379	0.483508	0.680518	0.271768	4.5	9.34204	4.14536
Croatia	8	2015	69.845	104.318	23.2989	19.3007	21.1485	91.3614	0.474384	0.652425	0.281891	4.5	9.37431	4.15108
Croatia	8	2016	72.6973	104.889	24.8015	19.7905	20.6827	92.868	0.492323	0.688229	0.281419	4.5	9.41567	4.1777
Croatia	8	2017	67.0962	103.173	26.1993	19.6924	20.553	97.8867	0.490638	0.673918	0.292411	4.5	9.46149	4.14644
Croatia	8	2018	75.2946	105.583	27.1454	20.086	20.6021	99.8524	0.48185	0.67766	0.271361	4.35	9.49812	4.20722
Croatia	8	2019	79.0798	106.642	27.9585	21.5106	20.5974	101.804	0.484473	0.678506	0.275681	4.31	9.53185	4.23577
Cyprus	9	2001	18.8188	44.5578	0.354359	19.0224	15.936	131.849	0.530566	0.670633	0.374336	5	10.2199	2.98647
Cyprus	9	2002	28.32	58.5586	0.823735	20.9473	16.6094	123.641	0.512027	0.657895	0.35056	5	10.245	3.31231
Cyprus	9	2003	30.09	76.3248	1.38788	20.2863	17.9116	114.005	0.559844	0.680123	0.42251	5	10.2587	3.51011
Cyprus	9	2004	33.83	89.8	2.32879	20.6457	16.5771	113.904	0.586581	0.652378	0.502913	5	10.2944	3.66463
Cyprus	9	2005	32.81	105.175	4.28172	21.5265	16.5136	111.917	0.566632	0.677314	0.438687	5	10.3274	3.78059
Cyprus	9	2006	35.83	114.499	8.32353	25.0778	16.8987	109.806	0.629398	0.7023	0.537321	5	10.3568	3.89298
Cyprus	9	2007	40.77	127.294	12.5725	25.548	16.4445	111.275	0.674989	0.703209	0.626207	5	10.3852	4.02609
Cyprus	9	2008	42.31	127.587	18.4811	27.183	17.0519	112.926	0.592142	0.653377	0.512867	5	10.3959	4.07338
Cyprus	9	2009	49.81	119.341	21.4899	23.4393	18.7765	102.791	0.652437	0.693986	0.591012	5	10.3487	4.09584
Cyprus	9	2010	52.99	123.133	23.1549	22.4522	18.5199	109.101	0.604254	0.685379	0.50472	5	10.3425	4.14178
Cyprus	9	2011	56.8599	126.56	24.6113	19.0363	19.088	110.817	0.561433	0.659553	0.446209	5	10.321	4.18672
Cyprus	9	2012	60.6899	128.298	25.4741	15.5052	18.8141	112.538	0.547336	0.663107	0.41489	5	10.2707	4.21926
Cyprus	9	2013	65.4548	128.161	26.7127	14.1151	18.4524	121.14	0.483519	0.595958	0.35635	5	10.2052	4.24963
Cyprus	9	2014	69.33	131.145	28.7616	13.3445	16.787	131.116	0.474508	0.594466	0.340095	5	10.1978	4.29118
Cyprus	9	2015	71.7157	130.982	30.725	12.8762	16.3538	137.587	0.457782	0.5594	0.342218	5	10.2352	4.31144
Cyprus	9	2016	75.9002	132.637	32.5787	18.115	15.2467	139.383	0.460394	0.57895	0.327812	5	10.2929	4.34608
Cyprus	9	2017	80.7432	136.172	34.215	20.8638	14.8227	148.363	0.542201	0.571795	0.496089	5	10.3339	4.38837
Cyprus	9	2018	84.4336	137.045	35.7874	18.8356	14.5772	148.847	0.525802	0.564834	0.470751	5	10.3728	4.41442
Cyprus	9	2019	86.0636	139.994	36.7753	18.8169	16.1456	150.974	0.534492	0.575946	0.476754	5	10.3895	4.43582
Czech Republic	10	2001	14.6972	67.6385	0.060364	31.1091	19.4747	99.0125	0.30813	0.398508	0.208366	5	9.4521	3.21735
Czech Republic	10	2002	23.93	83.9832	0.149235	29.7689	20.957	91.3346	0.328957	0.370034	0.277859	5	9.46961	3.49795
Czech Republic	10	2003	34.3	94.8194	0.338798	29.3909	21.9194	94.9735	0.34839	0.405086	0.281081	5	9.50511	3.68815
Czech Republic	10	2004	35.5	105.304	2.30477	28.7696	20.6503	113.489	0.389312	0.426691	0.340072	5	9.55182	3.78745
Czech Republic	10	2005	35.27	114.795	6.91218	28.7885	20.3168	121.298	0.430566	0.443285	0.40473	5	9.61437	3.88046
Czech Republic	10	2006	47.93	120.465	10.8024	28.4437	19.9291	127.028	0.406962	0.461094	0.340433	5	9.67714	4.02508
Czech Republic	10	2007	51.93	127.72	14.4505	29.9332	19.1212	129.779	0.401746	0.472493	0.318759	5	9.72551	4.10774
Czech Republic	10	2008	62.97	132.18	16.8781	29.2484	19.1301	123.743	0.43081	0.477237	0.371258	5	9.74372	4.20323
Czech Republic	10	2009	64.43	124.546	19.4134	27.6148	20.6714	112.797	0.444296	0.488045	0.387012	5	9.69033	4.19106
Czech Republic	10	2010	68.82	122.755	21.4604	27.1488	20.5337	128.029	0.443568	0.49422	0.379403	5	9.71148	4.21742
Czech Republic	10	2011	70.49	124.617	23.7458	26.7549	19.7968	137.863	0.445996	0.497712	0.380693	5	9.72686	4.24564
Czech Republic	10	2012	73.43	127.791	25.1102	26.1554	19.4526	146.529	0.457798	0.510741	0.390909	5	9.71758	4.28019
Czech Republic	10	2013	74.1104	129.592	26.9793	25.3599	19.7231	146.422	0.468885	0.517639	0.405847	5	9.71679	4.29972
Czech Republic	10	2014	74.2317	131.366	28.2767	25.4036	19.3323	157.575	0.466597	0.520715	0.398264	5	9.7381	4.31342
Czech Republic	10	2015	75.6688	117.481	27.7947	26.538	18.9153	155.176	0.468691	0.514928	0.408176	5	9.78862	4.26262
Czech Republic	10	2016	76.4812	117.574	28.9106	24.9426	18.9622	150.586	0.464633	0.517558	0.397553	5	9.81176	4.27257
Czech Republic	10	2017	78.7192	118.751	29.5657	24.9163	18.7583	150.533	0.464493	0.516559	0.398276	5	9.8595	4.29152
Czech Republic	10	2018	80.6882	119.114	30.2169	26.3052	19.389	147.979	0.462712	0.520734	0.390594	5	9.88764	4.30562
Czech Republic	10	2019	80.8669	122.566	34.9849	27.073	19.5726	141.799	0.461202	0.521841	0.386512	5	9.91354	4.34201
Denmark	11	2001	42.9575	73.9104	4.4419	21.3034	24.3249	83.9686	0.726475	0.857424	0.573393	6	10.8091	3.64847
Denmark	11	2002	64.25	83.3411	8.39966	20.6389	24.8691	84.557	0.605296	0.821417	0.370735	6	10.8106	3.9151
Denmark	11	2003	76.26	88.4932	13.334	20.6994	25.038	80.8817	0.635106	0.889163	0.3617	6	10.8118	4.05486
Denmark	11	2004	80.93	95.6347	18.8347	20.6627	24.9339	82.2078	0.67841	0.889029	0.447124	6	10.8355	4.14882
Denmark	11	2005	82.74	100.507	24.7866	21.1734	24.4987	89.3997	0.669271	0.872339	0.445815	6	10.8558	4.2124
Denmark	11	2006	86.65	107.051	31.8741	23.2727	24.2035	97.3667	0.679828	0.891813	0.447132	6	10.8909	4.29475
Denmark	11	2007	85.03	115.322	34.8002	23.5134	24.338	100.068	0.681881	0.863017	0.479971	6	10.8955	4.33301
Denmark	11	2008	85.02	119.267	36.482	22.9439	25.1009	104.828	0.640535	0.80452	0.457037	6	10.8845	4.35556
Denmark	11	2009	86.84	123.656	36.6009	20.1689	27.935	89.755	0.696927	0.812296	0.560325	6	10.8289	4.38053
Denmark	11	2010	88.72	115.589	38.0282	18.1137	27.3658	94.1	0.711398	0.817672	0.583453	6	10.843	4.3657
Denmark	11	2011	89.81	128.483	38.389	18.1582	26.5647	101.246	0.65662	0.801593	0.491643	6	10.8521	4.41854
Denmark	11	2012	92.26	129.975	38.8448	18.7777	26.4715	103.241	0.690914	0.793328	0.567452	6	10.8506	4.43609
Denmark	11	2013	94.6297	124.707	40.3041	19.0524	26.0075	103.05	0.686153	0.766944	0.584459	6	10.8558	4.43402
Denmark	11	2014	95.99	126.412	41.3432	19.1637	25.7857	102.264	0.683359	0.771841	0.574059	6	10.8667	4.44988
Denmark	11	2015	96.3305	124.444	42.2762	19.8506	25.4692	104.048	0.682778	0.76136	0.583395	6	10.8828	4.44844
Denmark	11	2016	96.9678	122.301	43.0967	21.0248	24.8685	100.169	0.652802	0.760574	0.525143	6	10.907	4.44718
Denmark	11	2017	97.0994	124.573	43.8198	21.2257	24.4121	102.979	0.672875	0.751064	0.574188	6	10.9284	4.4584
Denmark	11	2018	97.3192	125.453	44.0864	21.7273	24.2754	106.975	0.659671	0.733209	0.566037	6	10.9431	4.46335
Denmark	11	2019	98.0464	125.496	43.946	21.3015	24.057	110.607	0.667975	0.746922	0.56868	6	10.9605	4.46591
Estonia	12	2001	31.5275	46.7907	1.25556	27.4309	18.6298	126.457	0.233843	0.424958	0.035604	4	9.27064	3.23154
Estonia	12	2002	41.52	63.7144	3.36291	30.5617	18.1766	123.318	0.258157	0.463026	0.045424	4	9.34249	3.54253
Estonia	12	2003	45.32	76.4975	6.57727	32.7595	17.8469	122.777	0.287387	0.49783	0.068188	4	9.42202	3.7078
Estonia	12	2004	53.2	92.0918	10.1702	31.7215	17.3746	129.978	0.26961	0.463469	0.067538	4	9.49382	3.89958
Estonia	12	2005	61.45	106.613	13.2188	32.8627	16.8554	135.939	0.280823	0.509149	0.043942	4	9.59052	4.05399
Estonia	12	2006	63.51	122.925	18.2901	36.8003	15.835	136.643	0.316257	0.56181	0.061069	4	9.6896	4.1728
Estonia	12	2007	66.19	125.11	19.7091	36.3924	15.9	133.988	0.333208	0.597577	0.058688	4	9.76721	4.20453
Estonia	12	2008	70.58	121.222	21.9884	31.1306	18.4374	136.689	0.318527	0.571651	0.0557	4	9.71721	4.22282
Estonia	12	2009	72.5	117.543	23.4726	22.6782	20.5343	116.765	0.301523	0.526485	0.067376	4	9.56098	4.22482
Estonia	12	2010	74.1	124.075	26.1154	21.2342	19.5625	143.678	0.306246	0.537157	0.066005	4	9.5874	4.2734
Estonia	12	2011	76.5	136.029	26.2818	26.4577	18.3659	167.392	0.299271	0.527746	0.061678	4	9.66055	4.33285
Estonia	12	2012	78.3899	151.135	26.4146	28.7101	18.1952	170.76	0.296716	0.516423	0.06797	4	9.69591	4.39791
Estonia	12	2013	80.0043	146.121	27.364	27.9003	18.6448	166.453	0.288374	0.508273	0.05969	4	9.71394	4.39112
Estonia	12	2014	84.2415	144.16	28.1862	25.7439	18.7309	160.241	0.273723	0.485703	0.053405	4	9.74623	4.40625
Estonia	12	2015	88.4097	144.721	29.6714	24.4942	19.5769	150.937	0.281595	0.492547	0.062065	4	9.76394	4.43243
Estonia	12	2016	87.2402	144.163	31.4831	24.4305	19.7245	150.409	0.279802	0.477723	0.073357	4	9.79472	4.43311
Estonia	12	2017	88.1025	144.341	32.4736	25.9182	19.2571	147.564	0.268897	0.46435	0.065254	4	9.84981	4.44149
Estonia	12	2018	89.357	145.438	33.3484	24.6951	19.2004	146.341	0.279174	0.468973	0.08087	4	9.88684	4.45407
Estonia	12	2019	90.2289	147.177	32.5313	25.4275	19.5419	143.937	0.261219	0.460623	0.053858	4	9.92327	4.46022
Finland	13	2001	43.1054	80.2924	2.57669	22.8752	19.9256	70.2768	0.61795	0.522489	0.694587	6	10.5654	3.68061
Finland	13	2002	62.43	86.6383	5.24613	21.602	20.6275	69.2995	0.596619	0.495197	0.679866	6	10.5799	3.89904
Finland	13	2003	69.22	90.8177	9.39528	21.7833	21.0967	68.0558	0.618499	0.542788	0.675368	6	10.5973	3.99738
Finland	13	2004	72.39	95.1514	15.2609	22.2578	21.1844	70.9602	0.626803	0.543174	0.691336	6	10.6336	4.07606
Finland	13	2005	74.48	100.211	22.3277	22.918	21.4115	76.5792	0.631159	0.567807	0.675283	6	10.6576	4.15291
Finland	13	2006	79.66	107.437	27.0773	22.7638	21.3208	81.9835	0.66813	0.636057	0.679849	6	10.6932	4.23763
Finland	13	2007	80.78	114.766	30.5225	24.1955	20.7669	82.8574	0.6624	0.604981	0.699639	6	10.7406	4.29031
Finland	13	2008	83.67	128.397	30.4167	24.4939	21.5649	86.1843	0.621797	0.573644	0.651007	6	10.7438	4.3561
Finland	13	2009	82.49	144.134	29.3059	22.955	24.0675	70.1233	0.683428	0.601181	0.744854	6	10.6548	4.40334
Finland	13	2010	86.89	156.361	29.0619	22.2963	23.6862	75.4644	0.714725	0.632744	0.774932	6	10.6816	4.46324
Finland	13	2011	88.71	165.862	29.7957	22.6164	23.3613	78.5796	0.695007	0.605562	0.763278	6	10.7021	4.50471
Finland	13	2012	89.88	172.122	30.4279	23.0778	24.0971	79.1705	0.733662	0.638976	0.805998	6	10.6833	4.53158
Finland	13	2013	91.5144	136.261	31.6272	22.008	24.5364	77.0939	0.744385	0.650565	0.815528	6	10.6696	4.42447
Finland	13	2014	86.5304	139.206	32.1986	21.472	24.5074	74.1127	0.721082	0.612427	0.807769	6	10.6618	4.4158
Finland	13	2015	86.4221	134.94	31.561	21.23	24.3844	71.3825	0.735669	0.620675	0.82825	6	10.6639	4.39744
Finland	13	2016	87.7037	131.329	31.1402	22.7448	23.6711	70.8985	0.722207	0.598764	0.823648	6	10.6888	4.38827
Finland	13	2017	87.4689	129.913	31.0268	23.349	22.7873	75.0531	0.723868	0.598731	0.826952	6	10.7179	4.38159
Finland	13	2018	88.89	129.469	31.4527	24.0645	22.9119	78.1902	0.706384	0.580303	0.810946	6	10.7279	4.38816
Finland	13	2019	89.6074	129.244	32.4828	23.7417	23.1727	79.5262	0.719908	0.599748	0.818138	6	10.7401	4.39501
France	14	2001	26.3259	62.3018	1.0129	21.5134	22.1419	54.9594	0.703519	0.70551	0.680095	5	10.4342	3.32839
France	14	2002	30.18	64.5202	2.7674	20.9534	22.7211	53.072	0.699384	0.70289	0.674572	4.67	10.4382	3.41878
France	14	2003	36.14	69.2131	5.92413	21.0348	23.1434	50.7978	0.707796	0.697006	0.697023	4.5	10.4393	3.55925
France	14	2004	39.15	73.3863	10.8093	21.3646	23.0447	51.925	0.728983	0.728528	0.707229	5	10.4598	3.66728
France	14	2005	42.87	78.6778	15.4957	21.7974	23.067	53.9807	0.71929	0.749411	0.667257	5	10.4688	3.7765
France	14	2006	46.87	83.9911	20.6653	22.4507	22.7592	56.1034	0.835602	0.86669	0.779059	5	10.486	3.88068
France	14	2007	66.09	89.476	25.4569	23.1827	22.4331	56.4208	0.806101	0.831888	0.755757	5	10.5038	4.07073
France	14	2008	70.68	93.1888	28.6614	23.5961	22.5626	57.3971	0.791991	0.868701	0.691154	5	10.5007	4.13432
France	14	2009	71.58	92.6052	31.7414	22.0675	24.0808	50.4625	0.766345	0.864111	0.645233	5	10.4664	4.1539
France	14	2010	77.28	91.8979	33.9331	22.1054	23.9893	54.8678	0.789476	0.880587	0.674314	5	10.4808	4.19391
France	14	2011	77.82	94.6123	35.9826	22.4239	23.7445	58.7906	0.800769	0.881382	0.695762	5	10.4977	4.2193
France	14	2012	81.44	97.9482	37.7256	22.4581	23.9505	59.7021	0.759308	0.872954	0.62253	5	10.496	4.26075
France	14	2013	81.9198	99.1086	39.0337	22.0419	24.1117	59.7641	0.743599	0.873046	0.591499	5	10.4966	4.27433
France	14	2014	83.75	101.918	40.4542	21.8197	24.1259	60.4788	0.756577	0.860406	0.629699	5	10.5013	4.30141
France	14	2015	78.006	103.456	41.6845	21.4993	23.8079	61.7517	0.762695	0.863243	0.638911	5	10.5089	4.28544
France	14	2016	79.2698	104.49	42.8035	21.8153	23.7324	61.1001	0.76448	0.864972	0.640699	5	10.5171	4.30109
France	14	2017	80.5025	106.439	43.9218	22.4958	23.644	62.9618	0.793731	0.846873	0.716408	5	10.5369	4.3199
France	14	2018	82.0432	108.357	44.7758	22.8926	23.2716	64.438	0.780404	0.839738	0.697294	5.01	10.5526	4.33847
France	14	2019	83.3397	110.61	45.6934	23.4774	22.9835	64.1415	0.780873	0.840664	0.697293	5.02	10.5687	4.35712
Germany	15	2001	31.6509	68.9052	2.57815	21.7782	18.9489	62.0628	0.750294	0.729158	0.748573	5	10.463	3.47406
Germany	15	2002	48.82	72.5184	3.93082	20.1218	19.2316	60.9349	0.724422	0.71682	0.709955	5	10.4593	3.68696
Germany	15	2003	55.9	79.3978	5.47698	19.5233	19.3256	61.8493	0.74013	0.726678	0.731035	5	10.4518	3.8066
Germany	15	2004	64.73	87.3547	8.57355	19.091	18.8174	66.2262	0.751887	0.737667	0.743202	5	10.4637	3.94265
Germany	15	2005	68.71	97.1426	13.2187	19.0767	18.7759	70.9187	0.759523	0.753809	0.742098	5	10.4715	4.0511
Germany	15	2006	72.16	105.13	18.3832	19.8029	18.3278	77.4497	0.779115	0.724265	0.81023	5	10.5101	4.14051
Germany	15	2007	75.16	118.4	24.3011	20.0565	17.8551	79.8744	0.774674	0.720117	0.805631	5	10.5408	4.24639
Germany	15	2008	78	130.17	28.0145	20.303	18.2556	81.5248	0.732654	0.686503	0.756486	5	10.5522	4.32546
Germany	15	2009	79	129.79	30.8586	19.2675	19.9917	71.2287	0.75436	0.726738	0.759002	5	10.4962	4.34182
Germany	15	2010	82	109.369	32.3678	19.5425	19.5632	79.8686	0.73566	0.715173	0.733735	5	10.5386	4.28362
Germany	15	2011	81.27	112.423	33.7108	20.3708	19.0699	85.2061	0.720183	0.702434	0.715993	5	10.5957	4.2987
Germany	15	2012	82.35	114.113	34.5261	20.3211	19.2769	86.5141	0.728353	0.697873	0.736643	5	10.598	4.3144
Germany	15	2013	84.17	123.233	35.2845	19.9015	19.6309	85.0789	0.707739	0.696924	0.696993	5	10.5996	4.36107
Germany	15	2014	86.19	122.197	36.3078	20.0403	19.589	84.6201	0.710213	0.697485	0.701305	5	10.6173	4.37097
Germany	15	2015	87.5898	117.818	37.5454	20.0198	19.6918	86.2462	0.732911	0.687511	0.755983	5	10.6234	4.36666
Germany	15	2016	84.1652	125.885	38.7644	20.2983	19.9012	84.7696	0.706657	0.681334	0.710452	5	10.6374	4.38622
Germany	15	2017	84.3942	132.715	40.2177	20.4115	19.8404	87.2372	0.704399	0.67693	0.71041	5	10.6601	4.41785
Germany	15	2018	87.0371	129.324	41.0854	21.0572	19.9048	88.4344	0.717789	0.66234	0.751371	4.72	10.6679	4.42099
Germany	15	2019	88.1345	128.357	41.9933	21.3689	20.303	87.5997	0.694063	0.655308	0.711673	4.68	10.6762	4.42615
Greece	16	2001	10.935	71.5234	0.053378	24.7368	18.715	56.14	0.463798	0.488996	0.424471	3	9.86887	3.20874
Greece	16	2002	14.67	83.2946	0.073378	23.6025	19.2273	50.349	0.435487	0.496608	0.361099	3	9.90368	3.38492
Greece	16	2003	17.8	79.6532	0.093378	25.3248	18.9589	48.1901	0.465488	0.524103	0.392693	3	9.95762	3.38708
Greece	16	2004	21.42	82.9937	0.457989	24.395	19.155	49.8984	0.508704	0.563322	0.438588	3.25	10.0045	3.46487
Greece	16	2005	24	91.4083	1.42642	20.829	20.0202	50.9009	0.537304	0.581093	0.477147	4.5	10.0076	3.57471
Greece	16	2006	32.25	98.1636	4.36451	23.6859	20.1555	52.8502	0.583863	0.594485	0.555454	4.5	10.0595	3.72881
Greece	16	2007	35.88	110.562	9.14966	26.0119	20.5203	57.5244	0.622934	0.626618	0.600273	4.5	10.0892	3.87576
Greece	16	2008	38.2	124.991	13.65	23.8137	20.7211	59.3297	0.669684	0.622679	0.696287	4.5	10.0832	4.00428
Greece	16	2009	42.4	121.314	17.4887	20.7915	23.309	47.7438	0.625854	0.616683	0.615959	4.5	10.0366	4.03622
Greece	16	2010	44.4	112.905	20.69	16.5593	22.3569	51.1973	0.622121	0.618551	0.606737	4.5	9.97897	4.02541
Greece	16	2011	51.65	111.995	22.7562	13.6762	22.0964	56.834	0.616391	0.599094	0.61491	4.5	9.87342	4.07844
Greece	16	2012	55.07	123.923	24.9457	11.5296	22.2607	62.0613	0.534142	0.593812	0.4582	4.5	9.80538	4.16694
Greece	16	2013	59.8663	116.556	27.1234	11.1969	20.7238	62.8765	0.572775	0.600133	0.527968	4.5	9.78483	4.17209
Greece	16	2014	63.21	113.485	29.492	10.8343	20.5866	66.5263	0.604731	0.517027	0.674013	4.5	9.79845	4.1894
Greece	16	2015	66.835	117.889	32.2619	10.77	20.6495	65.2777	0.536345	0.504696	0.551654	4.5	9.80091	4.24182
Greece	16	2016	69.0879	118.123	34.0553	11.0081	20.6126	64.0192	0.51387	0.50508	0.507005	4.5	9.80015	4.26321
Greece	16	2017	69.893	122.401	35.7471	11.7891	20.4933	71.5789	0.519266	0.49562	0.527093	4.5	9.81486	4.29273
Greece	16	2018	72.2384	115.667	37.6523	11.1477	19.7755	80.15	0.487192	0.480519	0.479022	5.04	9.83236	4.28651
Greece	16	2019	75.6712	113.449	39.2543	10.578	20.0342	81.9908	0.48876	0.468942	0.493689	5.14	9.85181	4.30211
Hungary	17	2001	14.5286	48.7316	0.307884	24.8524	21.0833	131.045	0.397049	0.366936	0.415065	4	9.14357	2.96956
Hungary	17	2002	16.67	67.7281	1.09624	24.7144	21.8644	118.32	0.42051	0.395416	0.432794	4	9.19275	3.26027
Hungary	17	2003	21.63	78.3386	2.60627	23.6205	23.0094	116.606	0.436332	0.406732	0.45264	4	9.23564	3.44833
Hungary	17	2004	27.74	86.2841	4.06458	24.0358	22.0176	123.422	0.437845	0.414478	0.447873	4	9.28496	3.59608
Hungary	17	2005	38.97	92.4059	6.46136	23.8286	22.1176	127.784	0.50072	0.447495	0.53869	4	9.32851	3.76327
Hungary	17	2006	47.06	99.1056	11.9255	23.485	21.9843	148.963	0.52417	0.435601	0.596769	4	9.36958	3.90902
Hungary	17	2007	53.3	110.034	14.5101	23.6857	20.7723	155.453	0.557406	0.461964	0.635867	4	9.37355	4.02837
Hungary	17	2008	61	122.341	17.7202	23.3369	21.3674	158.277	0.523529	0.44721	0.583899	4	9.38583	4.15309
Hungary	17	2009	62	118.405	19.8477	22.6319	22.0117	144.95	0.569483	0.51316	0.608457	4	9.31803	4.15246
Hungary	17	2010	65	120.997	21.7522	20.061	21.3914	157.398	0.559458	0.508833	0.59304	4	9.33145	4.19095
Hungary	17	2011	68.02	118.132	23.3748	19.5294	20.5889	166.366	0.522901	0.457494	0.572379	4	9.35347	4.2032
Hungary	17	2012	70.58	117.387	24.2898	19.1433	19.9493	165.593	0.459384	0.444428	0.460345	4	9.34473	4.21831
Hungary	17	2013	72.6439	117.861	26.4102	20.7888	19.716	164.288	0.464804	0.454613	0.460835	4	9.36592	4.2419
Hungary	17	2014	75.6532	119.597	26.3186	22.0028	19.9881	168.341	0.422913	0.418308	0.414634	4	9.41004	4.26391
Hungary	17	2015	72.8347	101.254	27.8054	22.1658	19.7082	167.272	0.419704	0.428553	0.398068	4	9.4499	4.17843
Hungary	17	2016	79.2594	102.041	28.8581	19.4908	19.957	164.37	0.433033	0.465923	0.386952	4	9.47402	4.2218
Hungary	17	2017	76.7505	102.212	30.3868	22.1443	20.1894	165.201	0.433323	0.47946	0.373985	4	9.51895	4.21727
Hungary	17	2018	76.0744	103.445	31.7234	24.7277	19.688	163.239	0.42911	0.478665	0.366483	3.61	9.5728	4.2259
Hungary	17	2019	80.3717	106.072	32.9354	27.0843	19.8384	161.236	0.431423	0.519152	0.33055	3.55	9.61862	4.26495
Iceland	18	2001	49.393	87.7076	3.6846	23.1709	22.9521	74.7347	0.570661	0.777237	0.3467	6	10.6756	3.79468
Iceland	18	2002	79.12	91.2764	8.50597	19.8081	24.5184	69.432	0.585613	0.809441	0.343944	6	10.6723	4.05715
Iceland	18	2003	83.14	97.1238	14.4368	21.4324	25.2548	68.1992	0.600046	0.863254	0.318557	6	10.6866	4.14367
Iceland	18	2004	83.88	99.6441	19.156	24.884	24.2965	70.4319	0.604524	0.878963	0.311669	6	10.7529	4.18499
Iceland	18	2005	87	95.9756	26.4483	29.6082	24.4558	72.4506	0.602774	0.884635	0.302549	6	10.7965	4.22397
Iceland	18	2006	89.51	100.735	29.2733	35.4094	24.3066	77.5362	0.594359	0.860094	0.310517	6	10.8343	4.27081
Iceland	18	2007	90.6	106.853	32.7757	29.4241	23.8047	74.6709	0.59938	0.842296	0.338205	6	10.8902	4.31726
Iceland	18	2008	91	108.385	34.1049	25.3672	24.2616	82.688	0.569518	0.786847	0.33484	6	10.8934	4.33125
Iceland	18	2009	93	107.484	33.8769	15.3321	25.3038	89.3947	0.553103	0.743595	0.345762	6	10.8103	4.33612
Iceland	18	2010	93.39	106.477	34.0938	14.0825	24.821	93.6464	0.499652	0.693111	0.290972	6	10.783	4.33511
Iceland	18	2011	94.8197	106.372	34.4955	15.3675	24.8756	101.409	0.575051	0.785884	0.3467	6	10.7982	4.34321
Iceland	18	2012	96.2098	108.126	34.8286	15.9829	24.7562	104.085	0.542251	0.731564	0.336418	6	10.8035	4.35771
Iceland	18	2013	96.5468	108.887	35.9021	15.602	24.3501	98.7895	0.549258	0.746753	0.33503	6	10.8385	4.36689
Iceland	18	2014	98.16	112.615	36.4118	17.1583	24.1239	96.6656	0.513415	0.757242	0.253947	6	10.8441	4.38998
Iceland	18	2015	98.2	116.253	37.6801	19.333	23.4274	95.8182	0.531783	0.736357	0.311009	6	10.8771	4.40865
Iceland	18	2016	98.24	120.893	38.5372	20.9357	23.0097	88.333	0.530285	0.741463	0.302952	6	10.9244	4.42874
Iceland	18	2017	98.2552	119.988	40.2592	21.7725	23.6773	86.979	0.530844	0.75197	0.293547	6	10.942	4.43288
Iceland	18	2018	99.011	122.17	40.9812	22.0002	24.1371	89.9533	0.50047	0.709244	0.276449	6	10.963	4.44656
Iceland	18	2019	99	121.949	41.0703	21.3723	24.4139	84.0909	0.484397	0.674735	0.279302	6	10.9651	4.44612
Ireland	19	2001	23.1388	77.2986	0.507754	23.9364	15.3998	174.841	0.752483	0.838107	0.643936	6	10.6718	3.43221
Ireland	19	2002	25.85	76.7656	0.271239	23.5931	15.8062	163.719	0.659919	0.809502	0.490232	6	10.7122	3.4555
Ireland	19	2003	34.31	87.938	1.05023	24.9111	16.0559	146.531	0.703394	0.841162	0.544197	6	10.7256	3.64338
Ireland	19	2004	36.99	95.1177	3.74803	26.9503	16.166	146.588	0.711872	0.854126	0.547931	6	10.7729	3.74283
Ireland	19	2005	41.61	103.11	7.78755	29.8289	16.0571	148.176	0.723487	0.883075	0.541858	6	10.8069	3.86315
Ireland	19	2006	54.82	110.862	13.277	30.9867	16.2267	150.022	0.745208	0.888518	0.579195	6	10.8286	4.03457
Ireland	19	2007	61.1583	114.939	17.5442	28.7071	16.847	153.397	0.756439	0.883014	0.60682	6	10.8514	4.11854
Ireland	19	2008	65.34	114.318	20.1827	24.8421	18.6524	160.039	0.758911	0.857214	0.637489	6	10.7851	4.15434
Ireland	19	2009	67.38	104.671	21.7235	21.1631	20.0406	173.591	0.755387	0.902005	0.585756	6	10.7226	4.12989
Ireland	19	2010	69.85	103.231	22.3955	17.58	18.6687	189.84	0.730234	0.861824	0.576398	6	10.7345	4.14107
Ireland	19	2011	74.89	106.866	23.3228	16.6885	19.1361	187.814	0.654085	0.817484	0.47076	6	10.7408	4.19046
Ireland	19	2012	76.92	108.799	24.1327	19.5706	18.1752	191.104	0.676784	0.815967	0.516983	6	10.736	4.21399
Ireland	19	2013	78.2477	105.75	25.7661	18.5871	17.1112	188.784	0.689085	0.771329	0.585849	6	10.7434	4.21636
Ireland	19	2014	83.4917	106.176	27.2055	20.6347	16.3755	201.871	0.674846	0.796634	0.532499	6	10.8196	4.25261
Ireland	19	2015	83.4948	105.365	28.1459	24.0958	12.4823	215.164	0.652407	0.725713	0.559226	6	11.0347	4.25397
Ireland	19	2016	83.5	103.819	28.9665	35.813	12.7297	227.402	0.654908	0.693152	0.596713	6	11.0436	4.25171
Ireland	19	2017	84.114	103.063	29.4281	33.252	12.3178	220.151	0.671095	0.698898	0.622847	6	11.1184	4.254
Ireland	19	2018	87.0001	103.171	29.6794	28.2419	11.9043	217.425	0.650234	0.651677	0.628982	6	11.1924	4.27021
Ireland	19	2019	87.0001	105.69	29.955	53.5915	11.8821	252.335	0.654886	0.639302	0.650519	6	11.2268	4.28175
Israel	20	2001	17.3786	90.7592	0.723764	20.6989	25.4591	64.9636	0.461605	0.620934	0.288213	5	10.2851	3.49301
Israel	20	2002	17.7646	102.118	3.75509	20.0758	26.8111	68.6714	0.455838	0.601496	0.296293	5	10.2654	3.62158
Israel	20	2003	19.5934	105.415	10.0838	18.9964	25.9986	69.9747	0.467079	0.607845	0.312083	5	10.2585	3.71933
Israel	20	2004	22.7705	112.905	15.3208	18.9885	24.6232	78.1078	0.49516	0.617651	0.357585	5	10.282	3.83718
Israel	20	2005	25.194	118.8	18.8319	19.1491	24.1797	81.5866	0.52298	0.624311	0.405716	5	10.302	3.91625
Israel	20	2006	27.8811	125.793	21.2704	19.4666	23.8902	81.3747	0.551921	0.644762	0.442265	5	10.3387	3.99019
Israel	20	2007	48.1281	130.01	22.3232	20.3096	22.9299	81.7628	0.576404	0.650188	0.48506	5	10.3768	4.14138
Israel	20	2008	59.39	127.933	23.9857	19.9615	22.8532	77.3717	0.646114	0.658845	0.613699	5	10.3886	4.20304
Israel	20	2009	63.12	125.479	23.9637	18.7757	22.7527	63.7578	0.60921	0.703478	0.496383	5	10.3739	4.2121
Israel	20	2010	67.5	124.019	23.9844	18.8768	22.5782	67.4579	0.635752	0.740463	0.511674	5	10.4099	4.22893
Israel	20	2011	68.8739	122.878	25.0969	20.4212	22.3923	70.7674	0.619393	0.747289	0.472627	5	10.4367	4.2369
Israel	20	2012	70.8	121.143	25.4368	20.9694	22.6591	71.8404	0.588037	0.755661	0.402498	5	10.4422	4.24125
Israel	20	2013	70.2503	122.821	25.8958	20.4431	22.6138	65.4038	0.57395	0.757855	0.372561	5	10.4647	4.24776
Israel	20	2014	75.0178	120.954	27.1319	19.9683	22.555	62.801	0.572731	0.762477	0.365537	5	10.484	4.27028
Israel	20	2015	77.3521	132.481	27.2357	18.9773	22.3973	59.8345	0.589658	0.729202	0.43215	5	10.4861	4.32767
Israel	20	2016	79.6531	130.349	27.8457	20.4352	22.3036	58.5452	0.555503	0.735395	0.358688	5	10.504	4.33314
Israel	20	2017	81.5812	127.853	28.4091	20.2777	22.3959	56.9917	0.563588	0.736274	0.373732	5	10.5196	4.33523
Israel	20	2018	83.7332	127.662	29.052	21.3235	22.7545	59.1621	0.576592	0.748644	0.386975	5	10.5345	4.34745
Israel	20	2019	86.7879	137.334	29.1218	20.8153	22.4921	56.8354	0.570567	0.748498	0.375253	5	10.5493	4.39707
Italy	21	2001	27.2221	90.1026	0.685713	20.7211	18.3998	50.0348	0.741069	0.726204	0.733359	6	10.4028	3.58887
Italy	21	2002	28.04	94.7842	1.48647	21.3634	18.546	48.0579	0.728109	0.720812	0.713224	4.13	10.4038	3.641
Italy	21	2003	29.04	98.6197	3.90865	20.8753	18.9754	46.1488	0.735869	0.741352	0.707968	3.17	10.4008	3.70022
Italy	21	2004	33.24	108.286	8.15294	20.9641	19.1594	47.4303	0.733485	0.723859	0.720766	3.58	10.4084	3.83435
Italy	21	2005	35	122.681	11.7057	21.2817	19.6145	49.301	0.74585	0.750582	0.718396	4	10.4116	3.95764
Italy	21	2006	37.99	137.367	14.5149	21.5804	19.4838	53.1682	0.766536	0.751978	0.757742	4	10.4264	4.07186
Italy	21	2007	40.79	152.858	17.2298	21.6606	19.0276	55.0615	0.773272	0.746924	0.776062	4	10.4361	4.1764
Italy	21	2008	44.53	153.323	19.1376	21.2779	19.5599	54.4929	0.754133	0.748794	0.736498	4	10.4198	4.20875
Italy	21	2009	48.83	152.325	20.4457	20.1105	20.6786	45.4188	0.794573	0.80511	0.75983	4	10.361	4.23377
Italy	21	2010	53.68	157.886	22.0783	20.0242	20.553	52.0062	0.779817	0.79759	0.738287	4	10.3749	4.28911
Italy	21	2011	54.39	161.172	22.6866	19.7139	19.816	55.1455	0.763703	0.763889	0.740252	4	10.3802	4.30846
Italy	21	2012	55.83	162.307	22.9851	18.3091	19.8081	55.6547	0.76081	0.722244	0.776198	4	10.3473	4.32116
Italy	21	2013	58.4593	160.991	23.2902	17.2046	19.8072	54.8676	0.745528	0.715654	0.75269	4	10.3171	4.32992
Italy	21	2014	55.6385	148.842	23.8083	16.7222	19.539	55.3221	0.752051	0.732139	0.749052	4	10.3079	4.27076
Italy	21	2015	58.1417	144.756	24.5965	16.9355	19.1103	56.4182	0.764413	0.74757	0.757969	4	10.3166	4.2705
Italy	21	2016	61.3243	141.694	25.6553	17.171	19.0266	55.3676	0.745129	0.727451	0.740107	4	10.3312	4.27908
Italy	21	2017	63.0773	138.234	27.337	17.4808	18.8301	58.6042	0.77991	0.742259	0.793801	4	10.3492	4.28198
Italy	21	2018	74.3872	137.467	28.3006	17.8461	18.8809	60.3036	0.749117	0.715755	0.759658	3.4	10.3605	4.33776
Italy	21	2019	76.1	131.265	28.853	17.9145	18.6419	59.9529	0.748788	0.702311	0.772453	3.32	10.3749	4.32461
Japan	22	2001	38.5321	58.5834	3.00281	27.731	17.229	19.5596	0.69729	0.802583	0.570754	5	10.357	3.46158
Japan	22	2002	46.5942	63.4267	7.34788	26.2604	17.7749	20.4471	0.715163	0.799195	0.609343	5	10.3551	3.62923
Japan	22	2003	48.4353	67.6684	11.6487	25.7134	17.8365	21.3261	0.7402	0.817985	0.639866	5	10.3682	3.71576
Japan	22	2004	62.3939	71.3502	15.2547	25.3239	17.7234	23.6644	0.749721	0.809697	0.666904	5	10.3895	3.87976
Japan	22	2005	66.9211	75.1866	18.1577	25.901	17.7439	26.23	0.800027	0.845504	0.730179	5	10.4072	3.95445
Japan	22	2006	68.6853	77.7323	20.5874	26.0447	17.5951	30.0164	0.823939	0.842373	0.780404	5	10.4202	3.99623
Japan	22	2007	74.3	83.5362	22.0267	25.4051	17.6343	32.8166	0.835412	0.84517	0.800203	5	10.4338	4.07062
Japan	22	2008	75.4	85.8847	23.4308	25.2928	18.025	34.1295	0.799387	0.828824	0.745596	5	10.421	4.09707
Japan	22	2009	78	90.4634	25.5635	23.6243	19.3337	24.3902	0.805339	0.850245	0.735899	5	10.3625	4.14592
Japan	22	2010	78.21	95.9117	26.5296	22.6197	19.2026	28.4985	0.81108	0.849422	0.748029	5	10.4025	4.17711
Japan	22	2011	79.0541	103.317	27.7794	23.3512	19.8854	30.195	0.799637	0.847443	0.727471	5	10.4046	4.2206
Japan	22	2012	79.4964	109.894	28.1353	23.7736	19.9573	30.4709	0.801569	0.864339	0.714379	5	10.4199	4.25238
Japan	22	2013	88.2194	115.254	28.7721	24.5565	19.8544	33.9788	0.830837	0.88444	0.751924	5	10.4411	4.31976
Japan	22	2014	89.1068	123.163	29.4838	25.0845	19.9262	37.4314	0.833464	0.890844	0.750693	5	10.4454	4.35723
Japan	22	2015	91.058	125.452	30.3727	24.9715	19.6177	35.4274	0.855363	0.909061	0.775606	5	10.462	4.37848
Japan	22	2016	93.1827	130.595	31.1557	24.7607	19.6572	31.3102	0.854657	0.906375	0.776902	5	10.4706	4.40974
Japan	22	2017	91.7265	135.519	31.7895	25.0073	19.4118	34.4232	0.891891	0.924603	0.832009	5	10.4889	4.42347
Japan	22	2018	91.28	141.407	32.6223	25.189	19.5806	36.6389	0.889628	0.924191	0.827962	4.89	10.4965	4.44539
Japan	22	2019	92.7304	147.023	33.5034	25.3773	19.8245	34.761	0.90073	0.932006	0.842014	4.87	10.5013	4.47388
Korea, Rep.	23	2001	56.6	60.8843	16.3878	30.7525	11.755	62.2238	0.777287	0.731716	0.799178	4	9.78024	3.77726
Korea, Rep.	23	2002	59.4	67.3808	21.6783	30.3795	11.7416	58.353	0.788246	0.746039	0.806439	4	9.84887	3.88051
Korea, Rep.	23	2003	65.5	69.6045	23.1626	31.2643	12.152	61.1746	0.772661	0.717451	0.804332	4.58	9.87467	3.94731
Korea, Rep.	23	2004	72.7	75.4454	24.5836	31.0319	12.3873	70.0157	0.785506	0.743217	0.803865	5	9.92138	4.03541
Korea, Rep.	23	2005	73.5	78.7299	25.0317	30.4768	12.8623	68.3248	0.787125	0.753937	0.796333	5	9.96144	4.05985
Korea, Rep.	23	2006	78.1	82.2356	28.7287	30.4934	13.3706	70.6519	0.800713	0.7796	0.797431	5	10.0075	4.12599
Korea, Rep.	23	2007	78.8	90.485	29.9991	30.1536	13.4429	73.8745	0.811636	0.798653	0.799894	5	10.0588	4.17482
Korea, Rep.	23	2008	81	92.7302	31.4643	30.9959	14.0486	95.5163	0.772647	0.769057	0.752697	5	10.0809	4.20444
Korea, Rep.	23	2009	81.6	97.1564	33.1295	30.8671	14.6606	86.1336	0.814772	0.768677	0.836044	5	10.0837	4.23515
Korea, Rep.	23	2010	83.7	102.466	34.7039	30.227	14.2048	91.3996	0.798827	0.738814	0.834504	5	10.1445	4.27558
Korea, Rep.	23	2011	83.7591	105.465	35.8725	30.1543	14.3727	105.566	0.822277	0.788029	0.831474	5	10.173	4.29357
Korea, Rep.	23	2012	84.07	107.119	36.4611	29.5542	14.6859	105.458	0.84399	0.792095	0.870174	5	10.1915	4.30443
Korea, Rep.	23	2013	84.77	108.611	37.2177	29.0926	14.9765	97.9521	0.840171	0.783878	0.870868	5	10.2181	4.31719
Korea, Rep.	23	2014	87.5568	113.204	37.9366	28.9578	15.2252	90.6144	0.832727	0.798996	0.841089	5	10.2433	4.35108
Korea, Rep.	23	2015	89.8963	115.961	39.4002	29.0106	15.0835	79.1325	0.832833	0.802345	0.837949	5	10.2658	4.37846
Korea, Rep.	23	2016	92.843	120.226	40.3183	29.7194	15.24	73.6038	0.837145	0.806274	0.842512	5	10.2908	4.41076
Korea, Rep.	23	2017	95.0694	124.585	41.4822	31.5115	15.419	77.1209	0.825995	0.811205	0.815621	5	10.3191	4.44036
Korea, Rep.	23	2018	96.0229	129.673	41.5969	30.3756	16.0517	78.9889	0.802818	0.811586	0.769593	5.35	10.3431	4.46208
Korea, Rep.	23	2019	96.1576	134.489	42.7644	30.0859	17.0779	75.7571	0.809779	0.820446	0.774442	5.41	10.3613	4.48333
Latvia	24	2001	7.21935	27.8474	0.137152	27.117	20.5405	86.3684	0.19911	0.373534	0.01862	5	8.87747	2.37337
Latvia	24	2002	21.94	39.3219	0.428719	24.3056	20.6263	83.2063	0.211422	0.396886	0.019518	5	8.95753	2.96687
Latvia	24	2003	26.98	52.8894	0.847107	24.6845	21.0951	84.6112	0.239891	0.453085	0.019388	5	9.04817	3.2319
Latvia	24	2004	38.58	67.4316	2.15659	28.6007	19.818	93.1357	0.258059	0.454219	0.054038	5	9.14067	3.53114
Latvia	24	2005	46	83.1087	2.6985	31.0156	17.8666	100.236	0.253041	0.47161	0.026763	5	9.25336	3.7273
Latvia	24	2006	53.63	98.1407	4.92902	33.8555	17.2215	100.133	0.287596	0.497814	0.068617	5	9.37574	3.901
Latvia	24	2007	59.17	100.861	15.4024	36.1951	17.6222	95.5733	0.313513	0.544364	0.073112	5	9.47945	4.02369
Latvia	24	2008	63.41	105.865	18.9801	31.861	19.7085	91.1765	0.299966	0.524709	0.066084	5	9.45612	4.09661
Latvia	24	2009	66.84	107.405	21.2009	22.225	19.0407	86.4125	0.299028	0.525841	0.063106	5	9.31879	4.13661
Latvia	24	2010	68.42	108.837	20.524	19.0517	18.4073	108.605	0.308189	0.545467	0.061522	5	9.29453	4.14841
Latvia	24	2011	69.75	110.288	21.8485	22.9996	18.8052	125.49	0.292887	0.520436	0.056415	5	9.37542	4.16971
Latvia	24	2012	73.1199	127.156	23.0129	26.0257	17.5023	128.228	0.278209	0.488359	0.059583	5	9.42946	4.26578
Latvia	24	2013	75.2344	125.088	24.2548	24.2765	17.8582	125.158	0.267113	0.467305	0.058783	5	9.46301	4.27403
Latvia	24	2014	75.83	117.949	24.9849	22.7965	17.9744	125.211	0.249145	0.457884	0.032816	5	9.48311	4.25136
Latvia	24	2015	79.2006	129.651	25.2045	21.863	18.3664	122.228	0.247064	0.452386	0.034215	5	9.53058	4.316
Latvia	24	2016	79.8421	134.241	26.2961	19.308	18.1364	118.835	0.25568	0.450744	0.052826	5	9.56317	4.3417
Latvia	24	2017	80.1141	126.294	26.9706	20.5993	18.2903	123.793	0.256759	0.432651	0.073044	5	9.60402	4.3156
Latvia	24	2018	83.5772	107.349	27.2754	22.1191	18.1874	123.655	0.252223	0.425417	0.071346	5	9.65127	4.25824
Latvia	24	2019	86.1355	108.657	26.6892	23.1718	19.3001	120.379	0.222982	0.403224	0.035947	5	9.67829	4.27351
Lithuania	25	2001	7.17936	29.3065	0.069869	20.5406	21.1712	93.6657	0.161563	0.288766	0.029438	4	8.83876	2.40879
Lithuania	25	2002	17.69	47.7701	0.580591	20.7207	20.5891	100.491	0.197445	0.358959	0.029916	4	8.91212	3.01689
Lithuania	25	2003	25.91	61.5695	1.95615	21.5632	19.5742	98.2349	0.217992	0.401478	0.027865	4	9.02069	3.32732
Lithuania	25	2004	31.23	90.2408	3.8168	22.9203	19.1853	104.604	0.23344	0.429483	0.030285	4	9.09555	3.65754
Lithuania	25	2005	36.22	130.176	6.99947	23.4099	18.5244	117.484	0.258412	0.477906	0.031047	4	9.18631	3.97585
Lithuania	25	2006	43.9	142.832	11.1619	25.9545	19.1471	124.335	0.275395	0.509681	0.032718	4	9.2738	4.11392
Lithuania	25	2007	49.9	150.724	17.1537	28.605	17.4651	116.387	0.303537	0.544847	0.05298	4	9.391	4.21559
Lithuania	25	2008	55.22	156.329	18.3669	26.0665	18.6797	126.849	0.284647	0.539019	0.021603	4	9.4271	4.27238
Lithuania	25	2009	59.76	156.649	20.0103	17.885	21.2657	105.339	0.275163	0.51561	0.026334	4	9.27758	4.30385
Lithuania	25	2010	62.12	156.571	21.7465	16.8593	19.845	129.887	0.248595	0.46452	0.025096	4	9.31492	4.323
Lithuania	25	2011	63.64	160.148	23.6005	18.4599	18.3195	148.447	0.228978	0.426942	0.024039	4	9.39615	4.35222
Lithuania	25	2012	67.23	164.084	25.2453	17.3242	17.4548	155.843	0.224669	0.418638	0.023855	4	9.44728	4.39021
Lithuania	25	2013	68.4529	151.747	27.7906	18.4217	16.6565	155.887	0.220144	0.413417	0.020164	4	9.49228	4.36178
Lithuania	25	2014	72.13	143.618	26.9852	18.87	16.6138	142.722	0.215852	0.402369	0.02276	4	9.53564	4.34457
Lithuania	25	2015	71.3781	142.709	28.422	19.6112	17.2127	138.552	0.215822	0.401846	0.023223	4	9.56509	4.34421
Lithuania	25	2016	74.3766	145.513	29.6849	19.8577	16.9989	134.454	0.216597	0.403127	0.023468	4	9.60267	4.37402
Lithuania	25	2017	77.6153	153.276	28.0722	20.1148	16.2987	144.873	0.225626	0.394117	0.050261	4	9.65859	4.40929
Lithuania	25	2018	79.7226	163.87	28.1567	20.9403	16.371	148.592	0.221952	0.39607	0.041073	4	9.70675	4.45525
Lithuania	25	2019	81.5819	168.821	28.6925	21.4526	16.9066	149.369	0.210071	0.375213	0.038529	4	9.75187	4.48155
Malta	26	2001	17.8778	60.4086	2.31046	20.4429	19.063	221.479	0.479925	0.578531	0.366699	5	9.73273	3.21018
Malta	26	2002	28.92	69.4373	4.43396	16.7127	18.9625	223.906	0.482555	0.589112	0.361298	5	9.7506	3.46888
Malta	26	2003	31.64	72.3426	5.67182	21.1207	18.9742	217.894	0.467604	0.57411	0.346854	5	9.78396	3.53669
Malta	26	2004	34.62	75.9817	9.34469	21.0297	19.1612	212.647	0.491208	0.611716	0.355735	5	9.77864	3.63149
Malta	26	2005	41.24	80.0637	12.7045	22.8367	18.4362	217.602	0.514029	0.6453	0.367098	5	9.80554	3.74957
Malta	26	2006	40.41	85.3426	13.0309	22.4782	18.8213	253.837	0.514745	0.643688	0.370122	5	9.82669	3.78097
Malta	26	2007	46.9	90.3588	20.5913	22.9487	18.1964	262.317	0.517079	0.674623	0.343783	5	9.86985	3.91792
Malta	26	2008	50.08	94.1745	23.9832	20.0369	19.8244	298.818	0.488603	0.657076	0.305244	5	9.90089	3.98408
Malta	26	2009	58.86	102.559	27.6164	18.2843	19.6794	294.95	0.506652	0.697866	0.300004	5	9.88195	4.10412
Malta	26	2010	63	109.976	30.3894	20.9926	19.0634	301.837	0.499329	0.676487	0.306958	5	9.93099	4.1775
Malta	26	2011	68.0198	124.906	30.8053	18.1622	19.6014	319.703	0.502758	0.691586	0.298613	5	9.93141	4.26952
Malta	26	2012	68.1999	126.177	32.1847	17.606	19.8329	322.676	0.523145	0.727674	0.302679	5	9.96277	4.28231
Malta	26	2013	68.9138	130.623	33.5585	16.5239	18.7624	304.329	0.537845	0.736577	0.322728	5	10.002	4.31
Malta	26	2014	73.17	126.972	35.2297	16.6598	18.5117	287.641	0.532161	0.738419	0.30969	5	10.0556	4.32393
Malta	26	2015	75.96	120.897	37.6431	24.1996	17.0881	299.47	0.542484	0.733165	0.335276	5	10.1235	4.32493
Malta	26	2016	78.0751	134.252	39.2718	24.1904	15.922	289.545	0.516755	0.708115	0.309653	5	10.1407	4.3917
Malta	26	2017	81.0119	138.094	41.4031	21.7064	14.9432	283.75	0.556671	0.694231	0.402153	5	10.1914	4.42717
Malta	26	2018	81.658	140.204	43.673	21.0445	15.9758	268.904	0.537163	0.665628	0.392334	5	10.207	4.44662
Malta	26	2019	85.7786	144.057	45.9868	21.5791	17.2704	271.436	0.536807	0.65306	0.404201	5	10.2216	4.48576
Netherlands	27	2001	49.3731	76.1638	2.91045	22.1436	20.9927	120.039	0.785177	0.765019	0.781415	6	10.623	3.70924
Netherlands	27	2002	61.29	75.107	7.26841	21.0835	22.1231	113.457	0.786509	0.775545	0.773513	6	10.6188	3.83518
Netherlands	27	2003	64.35	81.4767	12.2709	20.5994	22.9009	111.92	0.814142	0.81507	0.788412	6	10.6157	3.93201
Netherlands	27	2004	68.52	90.869	19.6842	20.2922	22.5075	117.609	0.83301	0.852497	0.788146	6	10.6319	4.0577
Netherlands	27	2005	81	96.7425	25.0502	20.4134	22.2797	122.807	0.808253	0.795817	0.796067	6	10.6498	4.18805
Netherlands	27	2006	83.7	105.206	31.5825	21.0409	23.1891	127.772	0.832128	0.792684	0.846221	6	10.6822	4.27139
Netherlands	27	2007	85.82	116.832	33.3623	23.2934	23.2345	130.458	0.839392	0.829945	0.823268	6	10.7171	4.33584
Netherlands	27	2008	87.42	124.498	35.0372	22.117	23.4937	131.06	0.780504	0.801019	0.736211	6	10.7347	4.3793
Netherlands	27	2009	89.63	121.187	36.8631	21.3059	25.9976	116.89	0.801583	0.817397	0.761349	6	10.6922	4.38514
Netherlands	27	2010	90.72	114.962	37.937	19.6966	26.2433	131.522	0.807964	0.79367	0.797643	6	10.7004	4.37202
Netherlands	27	2011	91.42	118.467	38.8214	20.1373	25.7867	142.472	0.759147	0.740257	0.75491	6	10.7111	4.39179
Netherlands	27	2012	92.86	117.42	39.6264	18.7613	26.0266	149.268	0.725113	0.720384	0.707752	6	10.6971	4.39787
Netherlands	27	2013	93.9564	115.576	40.3242	18.3564	25.7889	149.549	0.71519	0.704297	0.704295	6	10.6928	4.3991
Netherlands	27	2014	91.6667	115.803	40.5564	17.5916	25.6812	150.054	0.706126	0.691701	0.699038	6	10.7033	4.39084
Netherlands	27	2015	91.7241	122.851	41.4978	22.106	24.9786	157.817	0.704562	0.686098	0.701561	6	10.7183	4.42019
Netherlands	27	2016	90.411	123.018	42.5337	20.0011	24.6834	148.859	0.710023	0.692295	0.70612	6	10.7347	4.41952
Netherlands	27	2017	93.1973	120.625	42.8261	20.141	24.3165	156.028	0.728308	0.680532	0.753895	6	10.7574	4.42433
Netherlands	27	2018	91.8919	123.731	43.4167	20.4258	24.3688	158.823	0.717694	0.660011	0.753513	6	10.7749	4.43205
Netherlands	27	2019	93.2886	127.285	43.6272	21.2542	24.6151	155.271	0.709816	0.644646	0.753362	6	10.7878	4.45098
New Zealand	28	2001	53.241	58.5476	0.441845	21.4867	16.8974	67.2338	0.580054	0.643019	0.499418	6	10.3659	3.5892
New Zealand	28	2002	59.0808	61.7934	1.0976	21.9373	16.7598	62.656	0.526757	0.638302	0.399166	6	10.3942	3.67542
New Zealand	28	2003	60.9625	64.6185	2.06361	23.2571	16.8074	57.9148	0.488485	0.607497	0.354592	6	10.4189	3.72085
New Zealand	28	2004	61.8476	74.1832	4.6979	24.2179	17.0699	58.7996	0.487348	0.637345	0.322503	6	10.4436	3.81391
New Zealand	28	2005	62.7202	85.3615	7.76233	24.7458	17.9474	58.0187	0.478491	0.610038	0.332366	5.79	10.4649	3.91147
New Zealand	28	2006	69	90.8359	11.233	23.9134	18.3612	59.6033	0.538602	0.691382	0.369414	5.5	10.4812	4.00786
New Zealand	28	2007	69.76	100.429	20.1514	23.9129	18.4285	58.4252	0.534138	0.701888	0.350115	5.5	10.5017	4.11467
New Zealand	28	2008	72.03	107.99	21.3868	22.7004	19.7871	64.4087	0.524551	0.68029	0.352832	5.5	10.482	4.16943
New Zealand	28	2009	79.7	108.712	23.6469	20.1732	19.7795	55.1457	0.547446	0.702321	0.375894	5.5	10.4706	4.22569
New Zealand	28	2010	80.46	107.779	24.9882	19.751	19.7013	58.2516	0.548228	0.703612	0.376143	5.5	10.4747	4.23256
New Zealand	28	2011	81.23	109.082	26.6596	19.9653	19.5817	59.2405	0.570181	0.716527	0.406464	5.5	10.4894	4.25043
New Zealand	28	2012	81.6445	110.15	28.4662	20.7574	19.3817	57.0231	0.56506	0.727281	0.385625	5.5	10.506	4.26592
New Zealand	28	2013	82.78	105.477	29.1246	21.3447	18.742	56.0171	0.546924	0.717633	0.359552	5.5	10.5249	4.2557
New Zealand	28	2014	85.5	111.658	30.8701	22.475	18.7732	55.1646	0.555285	0.721509	0.372145	5.5	10.5458	4.3026
New Zealand	28	2015	88.2229	121.356	31.442	22.9651	18.4965	54.821	0.547374	0.720311	0.357762	5.5	10.5618	4.35528
New Zealand	28	2016	88.4702	130.922	32.8485	22.6931	18.1363	52.3211	0.579182	0.725316	0.415404	5.5	10.576	4.39762
New Zealand	28	2017	90.8111	136.111	33.6663	23.1282	17.8845	53.905	0.591402	0.722927	0.441859	5.5	10.5906	4.42952
New Zealand	28	2018	94.6936	134.932	34.7239	23.7682	18.1106	55.4934	0.583405	0.726123	0.422913	5.32	10.6042	4.44624
New Zealand	28	2019	96.8987	138.164	41.3172	23.4835	18.7475	54.0917	0.594556	0.749436	0.421563	5.29	10.6045	4.49261
Norway	29	2001	64	79.4359	1.95751	19.529	20.0627	73.2795	0.598296	0.458505	0.71986	6	11.1344	3.8429
Norway	29	2002	72.84	83.3696	4.51619	19.4278	21.6695	67.6104	0.571027	0.468409	0.656249	6	11.1434	3.94857
Norway	29	2003	78.13	88.8563	8.72536	18.885	21.9919	66.5528	0.59502	0.522775	0.649139	6	11.1466	4.04003
Norway	29	2004	77.69	98.4023	14.6071	19.6458	20.8033	69.0088	0.663387	0.551753	0.754811	6	11.1796	4.11938
Norway	29	2005	81.99	102.636	21.4005	20.3711	19.4421	70.8136	0.700632	0.55916	0.82076	6	11.1987	4.19989
Norway	29	2006	82.55	104.193	26.6325	20.9495	18.6393	72.3559	0.715293	0.542316	0.866478	6	11.2144	4.23662
Norway	29	2007	86.93	106.743	30.8782	23.5914	18.7287	73.1842	0.764937	0.561402	0.945168	6	11.2335	4.29009
Norway	29	2008	90.57	109.226	33.0627	22.6152	18.5066	74.8894	0.706873	0.521118	0.871094	6	11.2258	4.32763
Norway	29	2009	92.08	110.933	34.5615	23.2601	21.5984	67.0548	0.759126	0.552227	0.942898	6	11.1958	4.34805
Norway	29	2010	93.39	114.601	35.2722	20.7483	21.3402	68.2496	0.727177	0.548963	0.883237	6	11.1903	4.37088
Norway	29	2011	93.49	115.705	36.0864	21.514	20.9188	69.6734	0.726033	0.530956	0.898991	6	11.1871	4.37899
Norway	29	2012	94.65	115.633	37.0529	22.4484	20.742	68.2174	0.659106	0.538471	0.759662	6	11.2007	4.38814
Norway	29	2013	95.0534	112.06	37.6166	23.5779	21.1096	67.5466	0.628233	0.529225	0.708101	6	11.1989	4.37943
Norway	29	2014	96.3	111.584	38.4486	23.867	21.8677	68.6633	0.654451	0.538895	0.750069	6	11.2071	4.38691
Norway	29	2015	96.8103	109.905	39.4332	23.8344	23.239	69.8592	0.672486	0.551859	0.772626	6	11.2166	4.3874
Norway	29	2016	97.2982	109.115	40.1256	25.2032	24.3586	68.9403	0.670145	0.552075	0.7678	6	11.2185	4.38973
Norway	29	2017	96.3576	107.993	40.8816	24.5612	24.006	69.1644	0.64697	0.550194	0.724035	6	11.2333	4.3848
Norway	29	2018	96.4917	107.174	41.324	23.9259	23.2452	70.2096	0.65154	0.535073	0.748159	6	11.2379	4.38437
Norway	29	2019	98	107.38	42.0276	25.63	24.3259	71.0401	0.645541	0.550651	0.720765	6	11.2396	4.39486
Oman	30	2001	5.89384	14.0743	0.000125	17.0584	23.1576	96.4905	0.299821	0.425803	0.164704	5	9.83	1.82483
Oman	30	2002	6.8734	19.8299	0.004154	18.6446	23.6524	95.7879	0.320703	0.412794	0.218842	5	9.8017	2.10763
Oman	30	2003	7.25574	24.8935	0.0057	21.9169	22.2461	97.0004	0.33549	0.3733	0.28746	5	9.75291	2.28647
Oman	30	2004	6.75885	32.9697	0.027315	24.3695	22.4208	101.547	0.352314	0.394478	0.299417	5	9.74118	2.48674
Oman	30	2005	6.68358	53.0901	0.527227	22.0159	20.7902	99.111	0.378947	0.398818	0.347531	5	9.73925	2.89203
Oman	30	2006	8.29972	70.4454	0.777485	23.8694	18.6292	98.555	0.370401	0.3999	0.329618	5	9.76428	3.16751
Oman	30	2007	16.68	94.0855	0.759345	28.6655	18.8105	108.872	0.41994	0.407969	0.419119	5	9.77867	3.51502
Oman	30	2008	20	117.026	1.17948	30.6187	14.1617	108.607	0.422405	0.405191	0.426751	5	9.82279	3.7288
Oman	30	2009	26.8	138.05	1.43005	33.3062	19.3552	105.006	0.412771	0.418008	0.394959	5	9.8376	3.91733
Oman	30	2010	35.8278	151.446	1.92528	24.7423	18.6994	110.071	0.357734	0.407437	0.297132	5	9.79873	4.05288
Oman	30	2011	48	147.926	2.40586	23.271	18.0618	115.888	0.332557	0.394366	0.260617	5	9.75831	4.11172
Oman	30	2012	60	150.873	3.23965	21.7486	19.5867	116.636	0.321652	0.394455	0.23905	5	9.77169	4.19699
Oman	30	2013	66.45	149.209	4.09822	24.5107	21.6348	128.858	0.345405	0.398491	0.281795	5	9.74798	4.22837
Oman	30	2014	70.22	153.806	4.39661	24.2485	24.8335	117.242	0.339077	0.387486	0.280339	5	9.69508	4.26822
Oman	30	2015	73.53	155.756	5.46555	28.1161	28.3439	110.871	0.349706	0.4007	0.28806	5	9.68243	4.29755
Oman	30	2016	76.8454	153.291	6.35484	33.0225	29.9923	95.1347	0.375691	0.405242	0.334695	5	9.68369	4.30808
Oman	30	2017	80.1856	148.822	7.47817	27.3612	28.0406	101.896	0.399362	0.404526	0.382032	5	9.64631	4.31193
Oman	30	2018	85.5	139.967	9.17127	23.1812	24.7246	102.294	0.396112	0.394855	0.385302	5	9.62101	4.31077
Oman	30	2019	90.3	138.232	10.2442	23.2508	24.5701	106.749	0.369776	0.39624	0.332046	5	9.58304	4.33183
Poland	31	2001	9.90067	25.9662	0.031145	20.441	18.6562	58.1568	0.329453	0.315116	0.333754	4	8.91616	2.40743
Poland	31	2002	21.15	36.1106	0.316156	18.408	18.637	60.9874	0.275333	0.309492	0.232787	4	8.93678	2.90001
Poland	31	2003	24.87	45.2664	0.509216	18.1422	18.9212	69.4462	0.307253	0.337405	0.267741	4	8.97184	3.10171
Poland	31	2004	32.53	60.1467	2.28092	18.332	18.3194	71.4457	0.353129	0.395795	0.299704	4	9.02105	3.39874
Poland	31	2005	38.81	76.0156	2.46334	18.893	18.3337	70.5305	0.37379	0.423737	0.312455	4.25	9.05596	3.60692
Poland	31	2006	44.58	95.8049	7.59013	20.405	18.536	77.9707	0.408551	0.460028	0.344627	4.5	9.1161	3.83899
Poland	31	2007	48.6	107.914	10.883	22.4652	18.1938	80.8315	0.446014	0.49645	0.38199	4.5	9.18487	3.96268
Poland	31	2008	53.13	114.52	11.6347	23.1058	18.6761	80.9058	0.468333	0.526155	0.396244	4.5	9.22588	4.03252
Poland	31	2009	58.97	116.83	14.5912	21.4435	18.7527	75.2678	0.443836	0.524612	0.349538	4.5	9.25313	4.09767
Poland	31	2010	62.32	122.495	15.2845	20.2626	19.1751	81.9294	0.448382	0.537993	0.345111	4.5	9.29271	4.14771
Poland	31	2011	61.95	131.012	18.2103	20.7043	18.1419	86.9512	0.477483	0.542728	0.397692	4.5	9.33865	4.19971
Poland	31	2012	62.31	141.487	18.0178	19.8622	18.0783	89.2653	0.457803	0.566631	0.335029	4.5	9.35181	4.24531
Poland	31	2013	62.8492	149.307	18.4261	18.9282	18.3266	90.5642	0.461945	0.564039	0.345779	4.5	9.36361	4.28208
Poland	31	2014	66.6	149.393	18.9909	19.8329	18.315	93.4705	0.449836	0.555869	0.330098	4.5	9.39759	4.30344
Poland	31	2015	67.997	143.39	19.1027	20.0704	18.0684	95.4263	0.453875	0.549804	0.34412	4.5	9.43974	4.28694
Poland	31	2016	73.3007	139.518	19.2895	17.9776	17.9182	100.081	0.455221	0.564879	0.331694	4.5	9.47111	4.2983
Poland	31	2017	75.9854	132.95	20.1062	17.5258	17.6843	104.554	0.468667	0.552456	0.3706	3.96	9.51816	4.28919
Poland	31	2018	77.5417	127.33	20.7044	18.2153	17.7347	107.42	0.44193	0.545441	0.324955	4.53	9.57031	4.27718
Poland	31	2019	80.4359	127.727	20.5446	18.2951	18.0164	106.035	0.43368	0.536336	0.317812	4.55	9.61497	4.29223
Portugal	32	2001	18.0871	77.1413	0.960368	27.3816	19.2497	65.092	0.639819	0.807944	0.452202	5	9.85314	3.37607
Portugal	32	2002	19.37	83.4779	2.50906	25.8571	19.5521	62.3083	0.641929	0.823439	0.440862	5	9.85535	3.46896
Portugal	32	2003	29.67	95.9068	4.81351	23.7604	20.1064	61.1389	0.644103	0.834827	0.433756	5	9.84224	3.6941
Portugal	32	2004	31.78	100.957	8.00666	23.4241	20.4236	63.2046	0.668885	0.83945	0.477943	5	9.85758	3.77407
Portugal	32	2005	34.99	108.934	11.0905	23.1266	20.9851	62.9445	0.689373	0.868118	0.489627	5	9.86351	3.8735
Portugal	32	2006	38.01	115.969	13.5038	22.5329	20.3208	68.5471	0.729022	0.877042	0.558793	5	9.87783	3.9529
Portugal	32	2007	42.09	127.468	14.4427	22.5096	19.6069	69.9461	0.802691	0.87051	0.710418	5	9.90062	4.04692
Portugal	32	2008	44.13	132.598	15.4354	22.8522	19.7691	72.0757	0.73259	0.834279	0.608584	5	9.90237	4.09088
Portugal	32	2009	48.27	111.232	18.0292	21.2016	21.3059	61.4927	0.700236	0.849789	0.529351	5	9.8697	4.02466
Portugal	32	2010	53.3	115.235	20.0706	20.5738	20.5932	67.7833	0.717377	0.841624	0.571276	5	9.88647	4.08833
Portugal	32	2011	55.25	116.701	21.222	18.4203	19.7053	73.0995	0.664272	0.792012	0.516295	5	9.87083	4.11363
Portugal	32	2012	60.34	113.217	22.7124	15.8242	18.3355	76.0508	0.644612	0.805652	0.463934	5	9.83346	4.13509
Portugal	32	2013	62.0956	114.494	24.4758	14.7516	18.8481	78.1144	0.678246	0.812152	0.523677	5	9.82968	4.16066
Portugal	32	2014	64.59	114.181	27.4306	15.0316	18.3985	80.2823	0.734799	0.816808	0.630405	5	9.84297	4.18894
Portugal	32	2015	68.6329	112.985	30.3056	15.5172	17.8507	80.4909	0.674997	0.696918	0.632514	5	9.86487	4.22038
Portugal	32	2016	70.4236	112.072	32.6917	15.4933	17.5879	79.2742	0.708649	0.761654	0.634054	5	9.88802	4.23804
Portugal	32	2017	73.7912	114.342	34.7439	16.784	17.1847	84.4391	0.703379	0.749705	0.635626	5	9.92492	4.27468
Portugal	32	2018	74.661	115.633	36.9015	17.5225	16.9771	86.4288	0.678463	0.728916	0.607341	5	9.95462	4.2946
Portugal	32	2019	75.3464	116.463	38.7994	18.1062	16.9973	86.5647	0.644603	0.690589	0.57898	5	9.97896	4.31022
Saudi Arabia	33	2001	4.68105	11.9261	0.06603	18.261	27.3267	63.5606	0.336859	0.277827	0.385628	5	9.74287	1.64221
Saudi Arabia	33	2002	6.38471	22.9667	0.159512	18.0115	25.9509	64.5928	0.364864	0.304312	0.414301	5	9.68625	2.1997
Saudi Arabia	33	2003	8.00158	32.232	0.204759	18.3	24.4845	69.8312	0.358092	0.259399	0.445877	5	9.76335	2.51067
Saudi Arabia	33	2004	10.2345	39.6658	0.296982	19.1565	22.8591	75.0828	0.330889	0.222715	0.428982	5	9.81027	2.72832
Saudi Arabia	33	2005	12.705	59.4729	0.284672	19.3124	21.3403	81.9541	0.329645	0.246971	0.402277	5	9.83539	3.08886
Saudi Arabia	33	2006	19.4596	80.4137	0.890576	20.4522	22.0392	89.9446	0.416923	0.250924	0.570221	5	9.83465	3.4234
Saudi Arabia	33	2007	30	112.767	2.47419	23.6516	20.6621	94.8633	0.4766	0.26005	0.678631	5	9.82533	3.79354
Saudi Arabia	33	2008	36	139.058	4.0485	22.8037	17.7043	96.1026	0.462658	0.262245	0.648975	5	9.85838	4.00304
Saudi Arabia	33	2009	38	168.471	5.3988	25.7565	22.187	84.8583	0.484363	0.284144	0.669825	5	9.80933	4.16695
Saudi Arabia	33	2010	41	188.044	6.24182	24.4309	20.2028	82.5498	0.41948	0.281298	0.544883	5	9.82922	4.27088
Saudi Arabia	33	2011	47.5	191.032	6.90351	22.5967	19.3895	85.5435	0.449935	0.275616	0.610546	5	9.89411	4.31759
Saudi Arabia	33	2012	54	181.788	8.7126	22.2799	19.9709	83.5118	0.4656	0.280665	0.636349	5	9.9159	4.32111
Saudi Arabia	33	2013	60.5	176.707	9.68992	23.6597	22.4478	82.709	0.462782	0.292029	0.619438	5	9.91223	4.33672
Saudi Arabia	33	2014	64.7137	170.572	10.8499	25.1825	26.0604	80.6405	0.486795	0.307907	0.650853	5	9.91974	4.33836
Saudi Arabia	33	2015	69.6162	166.456	19.9749	29.8524	30.0035	71.1201	0.505841	0.322155	0.674116	5	9.9344	4.38632
Saudi Arabia	33	2016	74.8793	147.742	19.7191	26.1251	25.8272	61.862	0.516327	0.354126	0.662799	5	9.92834	4.33969
Saudi Arabia	33	2017	94.1756	121.479	20.0999	24.4843	24.4357	64.185	0.442495	0.351603	0.519907	5	9.90083	4.33148
Saudi Arabia	33	2018	93.31	122.573	20.2413	20.9799	24.6181	66.6868	0.444327	0.381601	0.493517	5	9.90687	4.33226
Saudi Arabia	33	2019	95.7247	120.515	19.849	22.0952	23.8487	63.6598	0.418794	0.39473	0.4301	5	9.89353	4.3339
Singapore	34	2001	41.6704	73.3749	3.70357	30.887	11.6099	349.292	0.761958	0.678473	0.82223	6	10.4219	3.62543
Singapore	34	2002	47	80.7179	6.57828	26.7514	11.8403	349.746	0.754695	0.656015	0.830384	6	10.4511	3.75169
Singapore	34	2003	53.8379	86.6264	10.1012	24.7663	11.4141	377.219	0.753382	0.657263	0.826549	5.17	10.5102	3.87107
Singapore	34	2004	62	95.535	13.0518	24.2814	10.3187	401.524	0.728411	0.650776	0.783856	5	10.5914	3.99892
Singapore	34	2005	61	102.788	15.3832	23.188	9.89714	420.431	0.700502	0.635168	0.744494	5	10.6389	4.04506
Singapore	34	2006	59	108.774	17.8973	23.0867	9.90694	425.363	0.71045	0.646637	0.752619	5	10.6938	4.07802
Singapore	34	2007	69.9	129.386	20.2244	24.3757	9.13613	394.288	0.747607	0.647653	0.824787	5	10.7385	4.24477
Singapore	34	2008	69	134.319	22.4297	27.9789	10.1132	437.327	0.786756	0.653585	0.895958	5	10.7038	4.27152
Singapore	34	2009	69	138.622	24.8358	28.8375	9.92997	358.193	0.714629	0.642918	0.764568	5	10.6749	4.30042
Singapore	34	2010	71	143.916	26.0837	25.5697	9.69157	369.686	0.703354	0.651127	0.734153	5	10.7928	4.33631
Singapore	34	2011	71	148.078	26.7534	25.2649	9.23684	379.099	0.701533	0.662153	0.719541	5	10.8334	4.35507
Singapore	34	2012	72	150.249	26.6842	26.43	8.85787	369.213	0.689677	0.671593	0.68675	5	10.8525	4.36739
Singapore	34	2013	80.9021	154.721	27.3831	27.5482	9.74422	367.042	0.705845	0.686356	0.703831	5	10.8835	4.4256
Singapore	34	2014	79.0292	146.658	26.6757	28.1282	9.63103	360.467	0.695067	0.698091	0.670869	5	10.9092	4.38574
Singapore	34	2015	79.013	147.226	26.5765	27.2223	10.1909	329.471	0.700967	0.69911	0.68147	5	10.9268	4.38729
Singapore	34	2016	84.4523	149.651	28.1571	26.0394	10.2819	303.318	0.704092	0.701745	0.68499	5	10.9466	4.42635
Singapore	34	2017	84.4523	146.844	25.853	25.2869	10.1766	315.739	0.733634	0.726956	0.717962	5	10.9899	4.40669
Singapore	34	2018	88.1656	148.822	25.9418	22.6415	10.0001	325.342	0.738181	0.72763	0.726244	4.72	11.0196	4.42998
Singapore	34	2019	88.9492	155.647	25.9117	23.0033	10.3003	323.518	0.677955	0.708628	0.626629	4.67	11.0215	4.45651
Slovak Republic	35	2001	12.5283	39.7654	0.05233	28.9057	20.8949	121.679	0.172615	0.28175	0.058221	4	9.12852	2.77688
Slovak Republic	35	2002	40.14	54.1355	0.075609	27.6231	20.379	120.374	0.212499	0.370704	0.047821	4	9.173	3.40505
Slovak Republic	35	2003	43.04	68.1275	0.415957	24.3523	20.7112	125.148	0.220658	0.397018	0.037575	4	9.22719	3.56515
Slovak Republic	35	2004	52.89	79.1788	1.45876	23.8383	18.8307	139.65	0.235412	0.429363	0.034289	4	9.27883	3.74821
Slovak Republic	35	2005	55.19	84.0972	3.36246	26.2011	18.4825	147.728	0.23401	0.438549	0.022343	4	9.34287	3.81481
Slovak Republic	35	2006	56.08	90.6377	5.64241	25.5776	18.7692	164.626	0.246056	0.459507	0.025108	4	9.42434	3.87935
Slovak Republic	35	2007	61.8	112.399	10.1259	25.4274	17.1425	166.33	0.258718	0.467004	0.04255	4	9.52689	4.06643
Slovak Republic	35	2008	66.05	102.235	11.1992	24.7507	17.5332	162.071	0.256498	0.472949	0.032233	4	9.58029	4.04801
Slovak Republic	35	2009	70	101.788	14.3498	20.8013	19.9933	136.241	0.26232	0.465768	0.050881	4	9.52285	4.08886
Slovak Republic	35	2010	75.71	109.635	16.227	21.101	19.2723	154.041	0.276836	0.479414	0.065825	4	9.57897	4.16907
Slovak Republic	35	2011	74.44	110.614	17.6208	23.2754	18.3952	168.702	0.274874	0.471345	0.070028	4	9.60576	4.17404
Slovak Republic	35	2012	76.71	112.55	19.3077	20.4486	17.8923	176.848	0.277671	0.493179	0.053703	4	9.62285	4.20387
Slovak Republic	35	2013	77.8826	114.51	20.4559	20.5401	18.143	181.964	0.288434	0.508033	0.060048	4	9.62842	4.22447
Slovak Republic	35	2014	79.98	117.486	21.9425	20.5479	18.4212	178.601	0.288042	0.522673	0.044635	4	9.65352	4.25528
Slovak Republic	35	2015	77.6347	122.811	23.4346	23.747	18.6046	180.676	0.291158	0.526975	0.046471	4	9.69959	4.2727
Slovak Republic	35	2016	80.4759	128.444	24.5597	21.0967	18.9387	184.561	0.295996	0.536397	0.046577	4	9.71941	4.31435
Slovak Republic	35	2017	81.6257	130.651	25.7852	21.1615	18.9479	188.469	0.293832	0.532315	0.046397	4	9.74731	4.33401
Slovak Republic	35	2018	80.4489	132.802	27.6544	21.0079	18.6277	190.699	0.290703	0.531412	0.041138	4	9.78178	4.34528
Slovak Republic	35	2019	82.8537	135.597	29.2574	21.5809	19.5493	184.131	0.290122	0.530925	0.04048	4	9.80523	4.37387
Slovenia	36	2001	30.1759	73.968	0.276735	26.3511	18.8277	104.534	0.466506	0.475385	0.443416	5	9.72495	3.47832
Slovenia	36	2002	27.8389	83.8958	2.85493	24.5727	18.6552	103.651	0.466268	0.502763	0.415569	4.75	9.75817	3.56585
Slovenia	36	2003	31.8548	87.4883	2.91731	25.0311	18.7736	102.325	0.427419	0.502106	0.339711	4.5	9.78674	3.63418
Slovenia	36	2004	40.81	92.886	5.78172	26.0155	18.8253	111.557	0.507207	0.601678	0.397285	4.5	9.82877	3.77612
Slovenia	36	2005	46.81	88.1831	9.85726	26.5929	18.9082	120.263	0.501171	0.623049	0.364026	4.5	9.86431	3.82544
Slovenia	36	2006	54.01	90.8682	13.9737	27.7455	18.6533	129.788	0.511625	0.641475	0.366188	4.5	9.917	3.925
Slovenia	36	2007	56.74	95.8399	17.1301	28.6512	17.4541	137.127	0.549628	0.686312	0.3962	4.5	9.97888	3.99242
Slovenia	36	2008	58	101.574	21.0224	29.443	18.1603	134.732	0.500075	0.673564	0.311352	4.5	10.0118	4.05482
Slovenia	36	2009	64	103.276	22.0783	24.1306	20.1577	113.122	0.548918	0.692632	0.388482	4.5	9.92427	4.10567
Slovenia	36	2010	70	103.847	23.0274	21.0816	20.4195	127.491	0.50844	0.683944	0.317447	4.5	9.93326	4.14828
Slovenia	36	2011	67.34	105.716	24.1006	19.9444	20.5629	139.278	0.476836	0.664587	0.274559	4.5	9.93975	4.14785
Slovenia	36	2012	68.35	108.909	24.7512	19.0317	20.3554	142.384	0.465293	0.661845	0.254567	4.5	9.9109	4.17157
Slovenia	36	2013	72.6756	110.686	25.4286	19.6336	19.6408	143.756	0.430139	0.59701	0.250164	4.5	9.8992	4.20643
Slovenia	36	2014	71.59	112.522	26.8836	19.1076	18.888	145.55	0.387793	0.604027	0.159746	4.5	9.92552	4.2162
Slovenia	36	2015	73.0987	113.65	27.4733	18.6546	18.8231	146.296	0.361705	0.606894	0.105497	4.5	9.94663	4.23193
Slovenia	36	2016	75.4985	115.02	28.412	17.3791	19.0356	146.658	0.363816	0.613452	0.103096	4.5	9.97732	4.2547
Slovenia	36	2017	78.8854	117.664	28.9839	18.3204	18.4527	157.274	0.359616	0.60665	0.101627	4.5	10.0237	4.28518
Slovenia	36	2018	79.75	118.674	29.4896	19.262	18.2725	161.185	0.351222	0.593887	0.097857	4.36	10.0633	4.29587
Slovenia	36	2019	83.1084	120.846	30.2089	19.62	18.3495	159.276	0.390833	0.59009	0.179669	4.33	10.0884	4.32388
Spain	37	2001	18.1487	71.7719	1.12925	25.8773	16.5447	57.9972	0.825615	0.827934	0.798144	4	10.1145	3.32408
Spain	37	2002	20.39	79.9889	2.97593	26.1558	16.6243	55.0992	0.808906	0.849514	0.743656	4.29	10.1273	3.45366
Spain	37	2003	39.93	87.3778	4.98147	27.0986	16.7766	53.4637	0.833586	0.844597	0.79718	4.5	10.1386	3.72441
Spain	37	2004	44.01	89.1805	7.85394	27.8076	17.1689	54.5242	0.845085	0.858904	0.80552	4.79	10.1521	3.79411
Spain	37	2005	47.88	96.9899	11.4387	29.0116	17.3316	54.7623	0.851378	0.863226	0.813593	5	10.1711	3.89905
Spain	37	2006	50.37	102.161	15.0667	30.0273	17.3603	56.1771	0.890048	0.873239	0.879743	5	10.1944	3.9708
Spain	37	2007	55.11	106.589	17.7327	29.8622	17.7056	57.7476	0.891946	0.865077	0.891643	5	10.2113	4.0421
Spain	37	2008	59.6	107.716	19.8311	27.8365	18.8231	55.9833	0.842259	0.825626	0.833233	5	10.2041	4.08791
Spain	37	2009	62.4	109.594	21.0387	23.1132	20.6397	46.9949	0.873103	0.841531	0.878076	5	10.1569	4.12044
Spain	37	2010	65.8	109.5	22.6979	21.7889	20.6329	52.9282	0.836272	0.825866	0.821202	5	10.1539	4.14877
Spain	37	2011	67.09	111.695	23.7188	20.0218	20.6717	58.7932	0.823685	0.817272	0.805006	5	10.1422	4.17154
Spain	37	2012	69.81	107.654	24.4874	18.5276	19.9769	60.8454	0.813007	0.788452	0.812795	5	10.1115	4.17253
Spain	37	2013	71.635	106.879	26.1068	17.3705	19.8807	61.9963	0.843355	0.834454	0.826564	5	10.1004	4.18776
Spain	37	2014	76.19	108.612	27.8015	17.7797	19.6363	63.8656	0.876233	0.836415	0.889357	5	10.1171	4.22832
Spain	37	2015	78.6896	109.419	29.0172	18.0145	19.4796	64.2126	0.872241	0.834754	0.883155	5	10.1555	4.25073
Spain	37	2016	80.5613	110.48	30.2625	17.9602	19.0582	63.7726	0.861305	0.826758	0.869612	5	10.1845	4.2707
Spain	37	2017	84.6022	112.561	31.4448	18.671	18.6193	66.6926	0.900657	0.821045	0.952832	5	10.2115	4.30455
Spain	37	2018	86.1072	115.994	32.5038	19.4469	18.6734	67.6081	0.838727	0.802999	0.848903	5.25	10.2297	4.33002
Spain	37	2019	90.7187	118.44	33.4139	20.0813	18.831	66.9793	0.806955	0.788981	0.800346	5.3	10.2432	4.36468
Sweden	38	2001	51.7657	80.6717	6.59714	22.6799	24.7372	80.5883	0.747042	0.650721	0.820605	6	10.6359	3.79069
Sweden	38	2002	70.57	89.1073	9.41629	22.0526	25.4516	77.2187	0.701018	0.611102	0.769578	6	10.6544	3.99722
Sweden	38	2003	79.13	98.3194	12.2327	21.6456	25.7127	75.2456	0.692557	0.618919	0.745096	6	10.6735	4.11374
Sweden	38	2004	83.89	97.7126	15.683	21.882	25.0213	78.5911	0.715829	0.663103	0.746748	6	10.712	4.1575
Sweden	38	2005	84.83	100.723	27.9025	22.4116	24.8967	83.7515	0.730982	0.680278	0.759417	6	10.7362	4.24023
Sweden	38	2006	87.76	105.616	27.3632	23.2294	24.6293	88.1954	0.772963	0.765637	0.756742	6	10.7761	4.27255
Sweden	38	2007	82.01	110.411	30.3429	24.1665	24.1466	89.1621	0.787889	0.784648	0.767127	6	10.8025	4.27801
Sweden	38	2008	90	108.419	31.4281	24.5464	24.6375	92.5641	0.764583	0.768114	0.737759	6	10.7902	4.31416
Sweden	38	2009	91	112.1	31.6232	22.4938	25.999	81.5089	0.786519	0.793483	0.755594	6	10.7373	4.33399
Sweden	38	2010	90	117.063	31.9434	22.4904	25.0324	84.2484	0.792831	0.783593	0.777915	6	10.7866	4.34962
Sweden	38	2011	92.77	120.995	31.9801	22.894	24.9372	85.791	0.79296	0.79026	0.771502	6	10.8105	4.37696
Sweden	38	2012	93.18	124.161	32.2041	22.7235	25.7502	85.2822	0.791512	0.779799	0.779113	6	10.7972	4.39126
Sweden	38	2013	94.7836	124.915	32.7262	22.4455	26.1966	80.8157	0.796135	0.786334	0.781684	6	10.8006	4.40327
Sweden	38	2014	92.52	127.036	33.8564	23.2285	26.0843	82.9335	0.79013	0.773056	0.783134	6	10.8169	4.40581
Sweden	38	2015	90.6102	129.431	35.804	23.7534	25.7182	83.7238	0.79011	0.772773	0.783377	6	10.8502	4.41433
Sweden	38	2016	89.6509	127.523	37.4112	24.2105	26.3654	82.3206	0.775818	0.74573	0.78227	6	10.8581	4.4103
Sweden	38	2017	93.0063	126.395	38.9185	25.1365	26.0224	84.9347	0.770058	0.735094	0.781563	6	10.87	4.42717
Sweden	38	2018	89.247	126.622	39.533	25.1796	26.0594	89.1312	0.767544	0.731884	0.77982	6	10.8777	4.41443
Sweden	38	2019	94.4934	128.491	40.2409	24.4098	25.7532	91.4338	0.721346	0.737512	0.683205	6	10.8873	4.44618
Switzerland	39	2001	55.1	73.4875	1.95009	26.3594	11.1093	95.131	0.98178	0.933649	1	5.83	11.2213	3.73169
Switzerland	39	2002	61.4	79.446	6.30466	26.4538	11.4833	90.659	0.970398	0.9234	0.987833	5	11.2137	3.85578
Switzerland	39	2003	65.1	85.1499	10.7847	25.8087	11.6787	89.1279	0.955212	0.957855	0.92347	5	11.2058	3.94784
Switzerland	39	2004	67.8	85.6771	16.7592	26.4448	11.4458	93.9406	0.794492	0.939768	0.625013	5	11.2268	4.00812
Switzerland	39	2005	70.1	92.5193	22.5972	26.4237	11.1655	100.461	0.805948	0.955582	0.631761	5	11.2488	4.09286
Switzerland	39	2006	75.7	99.7077	27.4899	26.2907	10.6636	104.607	0.821913	0.98392	0.634866	5	11.2818	4.18547
Switzerland	39	2007	77.2	108.915	31.5854	26.4665	10.3363	111.555	1	0.984278	0.985257	5	11.3121	4.25394
Switzerland	39	2008	79.2	116.711	33.5348	26.052	10.4821	115.137	0.980117	0.941103	0.989272	5	11.3266	4.30477
Switzerland	39	2009	81.3	120.854	35.5358	24.5416	11.2642	107.725	0.972821	0.959758	0.956248	5	11.2931	4.34006
Switzerland	39	2010	83.9	123.506	37.3113	24.4497	11.0559	117.883	0.957516	0.947893	0.937968	5	11.3148	4.36992
Switzerland	39	2011	85.193	127.515	38.9318	24.6323	11.1464	123.094	0.982614	0.970412	0.96488	5	11.3227	4.39736
Switzerland	39	2012	85.2	131.881	40.1145	25.249	11.1967	124.07	0.931358	0.963941	0.870402	5	11.3242	4.41795
Switzerland	39	2013	86.34	136.254	42.3991	25.1166	11.2968	130.892	0.944582	1	0.860388	5	11.3307	4.44747
Switzerland	39	2014	87.4	135.876	43.0902	25.2825	11.3564	116.291	0.947315	0.991128	0.874642	5	11.3427	4.45344
Switzerland	39	2015	87.4791	135.513	44.6024	25.2434	11.3914	113.122	0.974483	0.991308	0.927971	5	11.3478	4.45872
Switzerland	39	2016	89.1347	134.155	45.0591	25.398	11.3751	119.728	0.961752	0.974635	0.919569	5	11.3571	4.46283
Switzerland	39	2017	89.6861	131.136	46.3199	25.9735	11.3315	119.27	0.945765	0.963678	0.899039	5	11.3635	4.46008
Switzerland	39	2018	91.8	126.543	45.5554	25.5764	11.102	119.977	0.95329	0.9582	0.91934	4.75	11.3849	4.45018
Switzerland	39	2019	93.1461	126.716	46.8205	25.4967	11.1701	119.216	0.912657	0.926419	0.871091	4.71	11.3898	4.46151
United Kingdom	40	2001	33.4811	78.2809	0.55977	17.651	17.3999	52.6728	0.880522	0.842791	0.891429	6	10.5802	3.55364
United Kingdom	40	2002	56.48	82.9784	2.28648	17.5917	18.2233	51.2191	0.826558	0.851297	0.776638	6	10.5975	3.80941
United Kingdom	40	2003	64.82	91.0929	5.22772	17.3034	18.8912	50.0853	0.858094	0.900438	0.789609	6	10.6256	3.94155
United Kingdom	40	2004	65.61	99.6913	10.2282	17.2516	19.488	50.1905	0.870849	0.913623	0.801544	5.79	10.6425	4.02614
United Kingdom	40	2005	70	108.598	16.419	17.3302	19.6938	52.4626	0.880453	0.911515	0.822567	5.5	10.6647	4.13329
United Kingdom	40	2006	68.82	115.219	21.3954	17.5334	19.8394	56.6075	0.92252	0.922675	0.89426	5.5	10.684	4.1842
United Kingdom	40	2007	75.09	120.146	25.3941	17.9301	19.6652	52.724	0.945925	0.934169	0.928863	5.5	10.6995	4.25874
United Kingdom	40	2008	78.39	120.59	27.8542	17.4965	20.3841	56.2213	0.87072	0.873091	0.841823	5.5	10.6888	4.289
United Kingdom	40	2009	83.56	121.73	28.454	15.96	21.9541	54.1746	0.86761	0.883387	0.825402	5.5	10.6393	4.32123
United Kingdom	40	2010	85	120.911	30.179	15.83	21.5717	58.2542	0.868338	0.891236	0.818987	5.5	10.652	4.33289
United Kingdom	40	2011	85.38	120.525	32.1591	15.5869	20.9193	62.432	0.867271	0.881552	0.82657	5.29	10.6568	4.3423
United Kingdom	40	2012	87.48	121.393	33.608	15.6683	20.7359	61.1056	0.868443	0.875063	0.835367	5	10.6641	4.36178
United Kingdom	40	2013	89.8441	121.067	35.4546	15.8494	20.0573	60.8547	0.886687	0.896389	0.849974	5	10.679	4.37946
United Kingdom	40	2014	91.61	119.928	36.2713	16.4823	19.7655	57.9839	0.887402	0.897676	0.850094	5	10.6999	4.38678
United Kingdom	40	2015	92.0003	120.332	37.4477	17.2191	19.3962	55.9163	0.879821	0.89853	0.83431	5	10.7153	4.39509
United Kingdom	40	2016	94.7758	119.056	38.4229	17.6127	18.974	58.0793	0.871866	0.896506	0.820666	5	10.7248	4.40689
United Kingdom	40	2017	90.4246	118.54	39.0296	18.0189	18.5296	61.3548	0.900046	0.897684	0.874988	5	10.7353	4.38856
United Kingdom	40	2018	90.692	117.499	39.5985	17.7735	18.3521	62.3142	0.898771	0.898643	0.871518	4.81	10.7416	4.38847
United Kingdom	40	2019	92.5166	118.235	39.7925	17.7188	18.8006	62.9273	0.898278	0.897662	0.871529	4.75	10.7496	4.4
United States	41	2001	49.0808	45.1498	4.49489	22.5387	14.5358	22.9674	0.889005	0.837823	0.913103	6	10.7933	3.47338
United States	41	2002	58.7854	49.3596	6.92063	21.5255	15.049	22.2715	0.884999	0.834885	0.908151	5.58	10.8012	3.632
United States	41	2003	61.6971	55.4273	9.5731	21.6192	15.2412	22.6238	0.891672	0.846791	0.90939	5	10.8209	3.72636
United States	41	2004	64.7583	63.2174	12.7764	22.134	15.1626	24.455	0.891096	0.855139	0.899906	5	10.8489	3.82899
United States	41	2005	67.9681	69.0524	17.3415	22.9391	15.0501	25.6436	0.889072	0.856135	0.894924	5	10.8742	3.92132
United States	41	2006	68.9312	77.1093	20.2304	23.0398	15.0055	26.9772	0.891846	0.861194	0.895328	5	10.8927	3.9922
United States	41	2007	75	82.9318	23.853	22.3576	15.2128	28.0554	0.895603	0.86111	0.902812	4.71	10.9018	4.08278
United States	41	2008	74	86.0995	25.4147	21.3178	15.9958	29.9835	0.852961	0.850637	0.829299	5	10.891	4.1014
United States	41	2009	71	89.545	26.1149	18.8481	16.8416	24.8095	0.891206	0.85229	0.902971	5	10.8565	4.10436
United States	41	2010	71.69	92.2678	27.3524	18.3835	16.7492	28.327	0.895123	0.857431	0.905545	5	10.8735	4.1284
United States	41	2011	69.7295	95.449	28.3445	18.8059	16.1576	30.9559	0.878576	0.873854	0.856532	5	10.8816	4.13763
United States	41	2012	74.7	97.0686	29.4589	19.5812	15.5303	30.7897	0.889428	0.869991	0.881769	5	10.8965	4.17887
United States	41	2013	71.4	98.1977	30.3514	19.791	15.0889	30.1067	0.890196	0.862306	0.890966	5	10.9079	4.17065
United States	41	2014	73	111.556	30.6929	20.3272	14.6416	30.0382	0.891272	0.868204	0.887188	5	10.9255	4.239
United States	41	2015	74.5542	119.144	31.8538	20.413	14.305	27.763	0.899034	0.882667	0.888012	5	10.9484	4.28374
United States	41	2016	85.5444	122.595	32.7272	20.3185	14.207	26.5161	0.895949	0.882693	0.881909	5	10.9581	4.35344
United States	41	2017	87.2749	123.045	33.2836	20.5714	13.9727	27.1578	0.898056	0.872097	0.896656	5	10.9749	4.36552
United States	41	2018	88.4989	129.014	33.8604	20.7729	13.9212	27.4755	0.903752	0.883317	0.896655	4.7	10.9991	4.39529
United States	41	2019	89.4303	134.459	34.7254	20.961	13.8753	26.2943	0.902009	0.879885	0.896654	4.65	11.016	4.42233
Uruguay	42	2001	11.1214	15.6366	0.0566	13.6567	12.492	36.3095	0.159303	0.278954	0.034798	2.96	9.17773	2.14502
Uruguay	42	2002	11.4195	15.4396	0.1222	12.3533	12.3478	40.0291	0.154034	0.264439	0.038936	2.5	9.09708	2.15343
Uruguay	42	2003	15.9371	14.9693	0.164559	12.5207	11.9891	51.7592	0.142693	0.24176	0.03928	2.5	9.10582	2.31299
Uruguay	42	2004	17.0631	18.0573	0.812892	14.3675	11.005	61.4767	0.146456	0.2508	0.037651	2.5	9.1553	2.45391
Uruguay	42	2005	20.0882	34.768	1.46122	16.5475	10.9355	58.8777	0.164705	0.287658	0.036734	2.5	9.22716	2.87962
Uruguay	42	2006	29.4	70.0671	3.20509	18.237	11.2853	61.9716	0.17946	0.316126	0.037327	2.5	9.26624	3.46646
Uruguay	42	2007	34	90.1725	4.95289	18.5777	11.4802	59.2104	0.191225	0.336781	0.039845	2.5	9.3277	3.69223
Uruguay	42	2008	39.3	105.017	7.3208	20.5533	12.2131	65.2081	0.188266	0.333421	0.037375	2.5	9.39446	3.854
Uruguay	42	2009	41.8	122.745	9.47805	18.7448	12.9438	53.3944	0.16959	0.296803	0.037212	2.5	9.4332	3.98889
Uruguay	42	2010	46.4	132.087	11.4176	19.0701	12.6459	51.699	0.196817	0.351262	0.036377	2.5	9.50547	4.07821
Uruguay	42	2011	51.4047	141.215	14.0364	19.1186	12.7605	53.247	0.209121	0.370502	0.041369	2.5	9.55294	4.1652
Uruguay	42	2012	54.4538	147.839	17.1848	22.1534	13.2738	55.0612	0.210286	0.372427	0.041738	2.5	9.58473	4.22728
Uruguay	42	2013	57.69	155.422	21.7463	21.8425	13.5224	49.7178	0.217297	0.38611	0.041865	2.5	9.62697	4.29727
Uruguay	42	2014	61.46	161.659	24.7104	21.4381	13.6964	49.0876	0.215265	0.382394	0.041579	2.5	9.6556	4.3529
Uruguay	42	2015	64.5708	151.391	26.4048	19.7862	13.8358	45.3282	0.220586	0.401117	0.033334	2.5	9.65591	4.33624
Uruguay	42	2016	66.4	149.432	26.9171	17.0073	13.32	48.5732	0.244553	0.446963	0.034694	2.5	9.66912	4.33968
Uruguay	42	2017	70.3224	148.33	27.7387	16.342	13.4184	46.8047	0.264084	0.478241	0.041881	2.5	9.68162	4.35736
Uruguay	42	2018	80.7268	149.904	28.336	14.9907	13.5169	47.8254	0.296845	0.533283	0.051363	2.35	9.68271	4.41198
Uruguay	42	2019	83.3515	138.075	29.2457	15.4043	13.6153	49.607	0.304182	0.543424	0.055674	2.33	9.68261	4.38509

## Sheet: Low&middle income
country	code	year	Internet	Mobile	FBS	Investment	GE	trade	fd	fid	fmd	Lorder	GDP	ICT
Algeria	1	2001	0.646114	0.31795	0.00125	22.8398	14.7751	58.7062	0.112191	0.215066	0.005899	2	8.05922	0.0015
Algeria	1	2002	1.59164	1.41341	0.001461	24.5714	15.4871	61.1342	0.117172	0.223326	0.007449	2	8.10095	0.0061904
Algeria	1	2003	2.19536	4.48463	0.055789	24.0877	14.8034	62.1248	0.119612	0.229038	0.006543	2	8.15772	0.34831
Algeria	1	2004	4.63448	14.9345	0.110118	24.0181	13.7726	65.7014	0.112594	0.215105	0.006652	2.42	8.18664	0.810179
Algeria	1	2005	5.84394	41.2111	0.407243	22.3703	11.4504	71.2786	0.108885	0.209356	0.005097	3	8.23007	1.18787
Algeria	1	2006	7.37599	62.4177	0.505336	23.1656	11.2316	70.73	0.119298	0.230522	0.00444	3	8.23221	1.3577
Algeria	1	2007	9.45119	80.6707	0.840107	26.3248	11.6435	71.9381	0.120412	0.229115	0.008041	3	8.25014	1.46958
	1	2008	10.18	77.8318	1.39646	29.2324	13.2067	76.6845	0.128516	0.246702	0.006415	3	8.25749	1.46257
	1	2009	11.23	92.6301	2.31506	38.2365	16.1453	71.3243	0.127535	0.243714	0.007471	3	8.25614	1.53693
	1	2010	12.5	91.1131	2.50157	36.2832	17.2268	69.8667	0.130252	0.251383	0.005153	3	8.27346	1.5372
	1	2011	14.9	97.1482	2.67516	31.6708	20.6681	67.4743	0.127246	0.247531	0.003084	3	8.28321	1.57158
	1	2012	18.2	100.385	3.08889	30.7991	20.318	65.405	0.12618	0.246545	0.001972	3	8.29713	1.59797
	1	2013	22.5	103.61	3.35605	34.1838	19.1358	63.6108	0.124746	0.243828	0.001864	3	8.30472	1.62594
	1	2014	29.5	111.239	4.10982	36.8153	19.531	62.4143	0.128276	0.25089	0.001754	3	8.32168	1.67596
	1	2015	38.2	108.809	5.71221	42.2569	21.5603	59.6951	0.129887	0.254257	0.001561	3	8.33756	1.70094
	1	2016	42.9455	116.004	7.05171	43.0744	20.8899	55.9257	0.130183	0.254671	0.001728	3	8.34855	1.73755
	1	2017	47.6911	110.767	7.75629	40.7813	18.9504	55.3214	0.132074	0.258441	0.001684	3	8.34101	1.7393
	1	2018	49.0385	111.665	7.26294	40.2641	17.202	58.0655	0.134854	0.263914	0.001687	3	8.33287	1.74404
	1	2019	57.5	105.511	8.32168	38.5571	16.886	51.8417	0.131049	0.256418	0.001687	3	8.3215	1.75449
Armenia	2	2001	1.63109	0.836008	0.000197	20.8374	10.3413	69.8643	0.103499	0.18738	0.016464	3	7.26016	-0.0743851
Armenia	2	2002	1.9604	2.35167	0.000264	24.843	9.16904	73.9845	0.126515	0.231878	0.017298	3	7.38963	0.159815
Armenia	2	2003	4.57522	3.78998	0.000331	27.0868	9.3848	80.0514	0.114554	0.210457	0.01516	3	7.52596	0.451322
Armenia	2	2004	4.89901	6.77534	0.033325	28.1078	9.35623	73.0706	0.114116	0.210799	0.013957	3	7.63153	0.592128
Armenia	2	2005	5.25298	10.6681	0.06675	35.0942	9.71001	70.1397	0.105228	0.19278	0.01447	3	7.76819	0.723786
Armenia	2	2006	5.63179	42.5839	0.099888	41.8507	9.26564	61.0301	0.123179	0.230206	0.012399	3	7.8999	1.19528
Armenia	2	2007	6.02125	63.9842	0.132987	43.5045	9.39819	56.975	0.134139	0.251177	0.013015	3	8.03702	1.35586
Armenia	2	2008	6.21	49.5939	0.474581	46.8333	9.39591	54.5423	0.149314	0.277496	0.016583	3	8.1123	1.26133
	2	2009	15.3	75.8805	1.38112	42.8839	12.2837	57.2742	0.162628	0.30119	0.019111	3	7.96705	1.47977
	2	2010	25	134.339	3.25254	39.3751	12.0437	64.643	0.173825	0.324376	0.017979	3	7.99255	1.724
	2	2011	32	111.635	5.58216	30.7367	11.9103	69.4356	0.189167	0.355412	0.017159	3	8.03875	1.68938
	2	2012	37.5	115.207	7.35214	23.5988	10.91	75.9617	0.204592	0.385321	0.01763	3	8.1056	1.72074
	2	2013	41.9	115.485	8.38829	21.2125	11.9351	77.555	0.20987	0.396717	0.01663	3	8.13345	1.73677
	2	2014	54.6228	118.772	9.36973	19.9951	12.0859	75.7789	0.215853	0.408665	0.016464	3	8.16372	1.78106
	2	2015	59.1008	118.422	9.78683	20.6126	13.1116	71.6821	0.222715	0.412764	0.025881	3	8.19071	1.79242
	2	2016	64.346	116.975	10.1892	17.3577	13.4542	76.078	0.227538	0.42348	0.024664	3	8.1891	1.80289
	2	2017	64.7449	118.464	10.7077	17.6484	12.3186	87.2024	0.23264	0.434969	0.023223	3	8.25848	1.80825
	2	2018	68.245	121.259	11.7709	16.7409	11.4867	92.4731	0.246415	0.451992	0.033331	2.98	8.30681	1.82466
	2	2019	66.544	122.349	13.0405	15.8156	12.5646	96.1142	0.257734	0.47323	0.034387	2.98	8.37804	1.82574
Azerbaijan	3	2001	0.305565	8.90537	0.0021	22.8817	13.6466	78.8152	0.08694	0.156143	0.015088	4	7.40299	0.472077
Azerbaijan	3	2002	4.99971	9.59519	0.012082	34.08	12.4041	92.8181	0.093617	0.170457	0.013925	4	7.48572	0.685092
Azerbaijan	3	2003	6.66963	12.6426	0.00255	52.8818	12.3893	107.552	0.106284	0.196624	0.012706	4	7.57535	0.80654
Azerbaijan	3	2004	7.09561	17.2391	0.005328	57.7103	12.9	121.507	0.132563	0.214523	0.046566	4	7.6551	0.904763
Azerbaijan	3	2005	8.03038	26.2572	0.025578	41.3088	10.422	115.842	0.129236	0.210861	0.043674	3.63	7.89143	1.05153
Azerbaijan	3	2006	11.9922	38.5104	0.045828	29.701	8.53986	105.262	0.135709	0.221986	0.045298	3.5	8.17659	1.21991
	3	2007	14.54	51.7982	0.16735	21.3995	9.66027	96.6418	0.136086	0.22965	0.038375	3.5	8.39209	1.33831
	3	2008	17.08	74.2246	0.680128	18.5788	8.49511	89.2429	0.138825	0.241483	0.031938	3.5	8.47177	1.47784
	3	2009	27.4	86.9205	1.12053	18.8194	11.1234	74.744	0.149004	0.254891	0.038577	3.5	8.54056	1.57864
	3	2010	46	100.749	5.26208	18.1667	10.8814	74.986	0.143397	0.249796	0.03263	3.5	8.57545	1.70106
	3	2011	50	110.647	10.6477	20.1776	10.1277	80.508	0.145084	0.262692	0.023057	3.5	8.54656	1.75271
	3	2012	54.2	109.288	14.7829	22.4552	10.526	78.2631	0.157628	0.286979	0.023475	3.5	8.55507	1.77072
	3	2013	73	107.934	18.2429	25.7939	10.2832	74.6758	0.161195	0.290182	0.027296	3.5	8.59892	1.8215
	3	2014	75	111.013	19.9679	27.4304	10.8859	69.4832	0.162696	0.289247	0.031188	3.5	8.61403	1.83604
	3	2015	77	111.165	19.7392	27.8253	12.4082	72.6015	0.173032	0.285861	0.054932	3.5	8.61256	1.84031
	3	2016	78.2	104.652	18.5256	25.0346	12.8321	90.0773	0.163311	0.250584	0.071063	3.5	8.57027	1.82717
	3	2017	79	102.861	18.3358	23.8172	11.3414	90.4023	0.192287	0.30876	0.069957	3.5	8.56199	1.82487
	3	2018	79.8	103.921	19.005	20.6941	10.4665	91.6726	0.190957	0.312101	0.063995	3.5	8.56822	1.8303
	3	2019	81.1	106.992	19.3379	21.1296	11.1235	85.8181	0.189496	0.312917	0.060301	3.5	8.58425	1.84014
Bolivia	4	2001	2.12046	9.08969	0.008146	13.9268	15.7241	45.2278	0.102505	0.194029	0.007857	3	7.62771	0.564133
Bolivia	4	2002	3.11719	11.7048	0.038088	15.6496	15.9679	49.3503	0.112026	0.212781	0.007857	3	7.63349	0.687104
Bolivia	4	2003	3.5086	14.3596	0.064452	12.6639	16.5211	51.9678	0.137938	0.263816	0.007857	3	7.64177	0.76815
Bolivia	4	2004	4.43992	19.8564	0.096184	11.6871	16.2585	57.4643	0.141558	0.266152	0.012652	3	7.66449	0.901198
Bolivia	4	2005	5.22758	26.2275	0.140517	12.9908	15.9746	67.6419	0.140177	0.2616	0.014484	3	7.68991	1.01288
Bolivia	4	2006	6.20067	30.6121	0.187208	14.2967	14.3542	74.5378	0.160205	0.302545	0.012985	3	7.71925	1.08155
Bolivia	4	2007	10.4992	34.0475	0.355466	16.1396	14.0587	76.0619	0.176205	0.335004	0.012038	3	7.74669	1.16839
Bolivia	4	2008	12.5	51.8297	0.815866	17.2487	13.2774	82.867	0.178498	0.340891	0.010667	3	7.78944	1.32831
Bolivia	4	2009	16.8	65.3974	0.972546	16.4793	14.7088	68.6271	0.191658	0.367006	0.010472	2.96	7.8058	1.4348
Bolivia	4	2010	22.4	71.4458	0.95484	16.5722	13.8312	75.5116	0.1972	0.379037	0.009355	2.5	7.8298	1.49305
	4	2011	30	81.791	0.720086	18.9656	13.7771	82.4804	0.213899	0.41135	0.009933	2.5	7.86431	1.56866
	4	2012	35.34	91.4772	1.12461	18.3629	13.4396	84.9488	0.225538	0.433991	0.010214	2.5	7.89826	1.62489
	4	2013	36.99	98.8933	1.4617	19.0601	13.8415	81.2309	0.232966	0.447849	0.010987	2.5	7.94827	1.65543
	4	2014	34.6	97.6073	1.61381	20.982	14.707	85.2645	0.251382	0.486858	0.008247	2.5	7.98599	1.6437
	4	2015	37.49	93.4966	1.66472	21.3711	17.4953	67.9328	0.27135	0.526188	0.008247	2.5	8.01829	1.64089
	4	2016	39.6975	91.6097	2.60691	20.6705	17.4583	56.401	0.294933	0.572716	0.008164	2.5	8.04524	1.64563
	4	2017	43.8323	97.9484	3.39499	21.2684	17.0216	56.7047	0.301832	0.585051	0.009417	2.5	8.07184	1.68095
	4	2018	44.2861	100.816	4.44015	20.1661	17.5256	57.11	0.307112	0.595714	0.009155	2.4	8.09899	1.69364
	4	2019	47.4748	101.526	6.48715	18.9753	18.1431	56.3973	0.32455	0.631439	0.007774	2.36	8.10693	1.71105
Brazil	5	2001	4.52849	16.2226	0.186799	18.4181	19.3433	26.9363	0.432016	0.525972	0.324899	2	8.823	0.836339
Brazil	5	2002	9.14943	19.4282	0.407157	17.9263	19.8097	27.6184	0.42955	0.540639	0.305375	1.75	8.83995	0.981718
Brazil	5	2003	13.2076	25.5065	0.531465	16.6048	19.0775	28.1404	0.446738	0.546627	0.333239	1.5	8.83872	1.11419
Brazil	5	2004	19.0737	35.6536	1.71595	17.3202	18.4676	29.6783	0.473831	0.578455	0.354771	2.08	8.88271	1.27221
Brazil	5	2005	21.0227	46.318	1.73741	17.0562	18.89	27.0868	0.51186	0.631469	0.376657	2.5	8.90277	1.35851
Brazil	5	2006	28.1784	53.1009	2.53339	17.2103	19.0389	26.0417	0.529287	0.620243	0.422206	2.5	8.93072	1.44383
Brazil	5	2007	30.88	63.6301	4.00223	17.9958	18.943	25.2926	0.593071	0.643682	0.524392	2	8.97927	1.51317
Brazil	5	2008	33.83	78.4467	5.21632	19.3853	18.8394	27.2576	0.613688	0.648958	0.559722	2	9.01901	1.58867
Brazil	5	2009	39.22	87.3633	6.04993	19.102	19.6506	22.106	0.59137	0.643641	0.521083	2	9.00813	1.64164
Brazil	5	2010	40.65	100.621	7.20486	20.5347	19.0169	22.7722	0.606791	0.662126	0.53297	2	9.07134	1.68976
	5	2011	45.69	118.653	9.02873	20.609	18.6693	23.9344	0.603266	0.662253	0.5259	2	9.10115	1.75669
	5	2012	48.56	124.606	9.59401	20.7167	18.5301	25.1143	0.617664	0.671068	0.545443	2	9.11125	1.77969
	5	2013	51.04	134.851	10.6253	20.9119	18.8925	25.786	0.619388	0.674476	0.545429	2	9.13212	1.81097
	5	2014	54.551	138.451	11.8208	19.873	19.1535	24.6854	0.626141	0.665733	0.567474	2	9.12859	1.82926
	5	2015	58.328	126.088	12.4626	17.8358	19.7768	26.9536	0.633274	0.669998	0.577258	2	9.0841	1.81335
	5	2016	60.8725	118.386	13.0289	15.5243	20.3793	24.5337	0.609417	0.646669	0.5536	2	9.04255	1.80398
	5	2017	67.4713	106.464	13.9091	14.559	20.1619	24.3197	0.617466	0.640092	0.576028	2	9.04762	1.79562
	5	2018	70.4343	99.9717	14.9105	15.0969	19.8951	28.8762	0.633296	0.63933	0.607968	1.89	9.05746	1.79064
	5	2019	73.9124	95.7165	15.5921	15.3125	20.0778	28.4559	0.657415	0.644133	0.650669	1.87	9.06396	1.79122
Burkina Faso	6	2001	0.157732	0.637829	0.000332	13.6642	14.6256	31.6582	0.094683	0.184786	0.001695	4	6.12229	-0.584561
Burkina Faso	6	2002	0.200993	0.903051	0.000407	13.3596	14.5899	31.3125	0.104488	0.204179	0.001614	3.58	6.13614	-0.442943
Burkina Faso	6	2003	0.37344	1.88148	0.001146	14.3992	13.5869	30.3682	0.097396	0.191361	0.000463	3.5	6.18228	-0.133422
	6	2004	0.400295	3.03854	0.001182	15.6349	14.236	35.4809	0.092347	0.181439	0.000442	3.5	6.19682	0.0477327
	6	2005	0.469914	4.72029	0.002861	15.4379	13.7928	34.1722	0.089943	0.176669	0.000477	3.5	6.2503	0.225513
	6	2006	0.632708	7.35116	0.012401	15.8952	15.1021	35.1065	0.082472	0.161983	0.000448	3.5	6.28106	0.412508
	6	2007	0.75	13.037	0.047235	18.1832	16.6901	33.7797	0.088987	0.174779	0.000485	3.5	6.29124	0.649543
	6	2008	0.92	20.5868	0.069886	17.3019	14.6701	35.3853	0.059088	0.1161	0.000275	3.5	6.31737	0.842084
	6	2009	1.13	25.2533	0.078904	18.7916	15.2196	40.296	0.066932	0.131547	0.000279	3.5	6.31629	0.930726
	6	2010	2.4	36.5765	0.087823	20.1228	14.4575	49.0732	0.080399	0.158108	0.000241	3.5	6.36719	1.10066
	6	2011	3	47.7686	0.087446	21.1138	14.2866	57.4973	0.084202	0.162143	0.003697	3.17	6.40122	1.21512
	6	2012	3.72503	60.2013	0.086463	22.1551	14.2546	61.2386	0.104152	0.200987	0.004145	3	6.43377	1.31501
	6	2013	5	65.841	0.075922	23.4826	14.6556	64.0359	0.106943	0.206317	0.00431	3	6.46027	1.36
	6	2014	6	71.0472	0.030752	18.6613	15.4748	58.8236	0.114359	0.224309	0.000924	3	6.47301	1.39649
	6	2015	7	79.7703	0.051649	19.1472	15.9441	59.0892	0.108025	0.211798	0.000962	3	6.48208	1.44831
	6	2016	9	82.6115	0.066415	20.2452	16.5071	57.8932	0.116317	0.228022	0.001069	3.17	6.5108	1.47268
	6	2017	12	93.5037	0.064403	20.8835	17.7393	59.2688	0.114724	0.224985	0.000967	3.5	6.54208	1.53459
	6	2018	14	97.9123	0.069959	20.1523	18.4194	60.5956	0.117188	0.229961	0.000845	3.06	6.57855	1.56069
	6	2019	18	100.212	0.059125	21.4003	20.2435	58.6642	0.113452	0.222577	0.00087	3.02	6.60554	1.58555
China	7	2001	2.63965	11.1475	0.025885	33.4535	16.4134	38.5274	0.344226	0.333493	0.344473	4	7.76623	0.654591
China	7	2002	4.5957	15.7574	0.252303	35.0584	16.0704	42.7474	0.375625	0.361578	0.378229	4.5	7.84694	0.829694
China	7	2003	6.2	20.524	0.85296	38.2577	15.3142	51.804	0.399536	0.361928	0.424972	4.5	7.93636	0.956488
China	7	2004	7.3	25.3063	1.88496	39.5297	14.6253	59.5055	0.42596	0.388004	0.450939	4.5	8.02677	1.0533
China	7	2005	8.52326	29.5621	2.80663	39.4258	14.7977	62.2079	0.420774	0.381941	0.446788	4.5	8.12879	1.12721
China	7	2006	10.5232	34.4482	3.79951	38.7255	14.8205	64.4789	0.466964	0.37805	0.541653	4.5	8.24296	1.20412
	7	2007	16	40.6618	4.9342	37.8925	14.6268	62.1934	0.516353	0.388704	0.628272	4.5	8.37078	1.30734
	7	2008	22.6	47.3744	6.123	39.0612	14.4856	57.6127	0.486386	0.390587	0.567369	4.5	8.45779	1.4007
	7	2009	28.9	54.895	7.63887	43.8116	14.753	45.1849	0.520769	0.427283	0.59839	4.5	8.54265	1.48124
	7	2010	34.3	62.7554	9.22969	43.9293	14.587	50.7171	0.52648	0.44604	0.590882	4.08	8.63889	1.54691
	7	2011	38.3	71.6495	11.3685	43.8614	15.2389	50.7409	0.525024	0.447096	0.586957	3.63	8.72532	1.60413
	7	2012	42.3001	80.346	12.6558	44.2498	15.7561	48.2675	0.545014	0.470234	0.603192	3.5	8.79614	1.65138
	7	2013	45.8	88.3057	13.5722	44.5188	15.884	46.7444	0.55415	0.487038	0.604381	3.5	8.866	1.68927
	7	2014	47.9	91.8996	14.3258	43.8561	15.817	44.9052	0.58667	0.511155	0.644312	3.5	8.93257	1.70787
	7	2015	50.3	91.8354	19.6927	42.0943	16.2179	39.4642	0.61986	0.568727	0.652109	3.5	8.99553	1.72929
	7	2016	53.2	96.5266	22.8137	41.5524	16.3638	36.8944	0.634111	0.580667	0.668237	3.5	9.05636	1.75711
	7	2017	54.3	103.438	27.7399	41.8612	16.3249	37.6324	0.627293	0.599858	0.635618	3.5	9.11793	1.78801
	7	2018	59.2	115.526	28.5352	42.843	16.5358	37.5658	0.637015	0.617646	0.636977	3.26	9.17869	1.82764
	7	2019	64.5691	121.792	31.3352	42.8226	16.7705	35.8901	0.630141	0.615902	0.625183	3.16	9.23291	1.85768
Colombia	8	2001	2.8542	8.11125	0.034355	15.3995	16.5662	33.9011	0.259998	0.240134	0.271942	1	8.28545	0.55853
Colombia	8	2002	4.6	11.2454	0.085352	16.7253	16.0409	32.9826	0.275846	0.286395	0.256894	1	8.29492	0.720606
Colombia	8	2003	7.38892	14.9123	0.155328	18.1098	15.6103	36.5162	0.30012	0.3013	0.289797	1	8.31857	0.871381
Colombia	8	2004	9.11869	24.7186	0.302104	18.8318	15.6816	35.8634	0.296648	0.311596	0.272663	1	8.35636	1.05076
Colombia	8	2005	11.0073	51.2337	0.747245	20.9562	13.9562	37.4227	0.310252	0.344868	0.266185	1	8.39002	1.31296
Colombia	8	2006	15.3417	68.8937	1.45385	22.5776	13.8806	39.6414	0.340324	0.354866	0.315414	1.29	8.44214	1.44685
Colombia	8	2007	21.8	77.6018	2.75985	24.0774	13.73	37.0989	0.332568	0.347492	0.307513	1.5	8.495	1.52472
Colombia	8	2008	25.6	93.4692	4.00427	21.9138	13.1439	39.1676	0.340307	0.362707	0.307541	1.96	8.51555	1.60542
Colombia	8	2009	30	94.2113	4.72576	22.6467	13.8041	35.1561	0.355208	0.375467	0.324128	2	8.51576	1.62669
	8	2010	36.5	98.3525	5.84448	22.043	13.7602	34.2646	0.332168	0.346359	0.307858	2	8.54922	1.66574
	8	2011	40.3509	101.177	7.33233	21.9158	13.3493	39.4704	0.335674	0.350323	0.310799	2	8.6067	1.69078
	8	2012	48.98	106.491	8.54823	21.1252	13.4755	38.8352	0.361036	0.385532	0.325541	2	8.63608	1.73406
	8	2013	51.7	108.172	9.75927	21.3384	14.0973	37.9866	0.358296	0.402399	0.303278	2	8.67708	1.74896
	8	2014	52.57	117.805	10.7065	22.6705	14.2438	37.4875	0.360316	0.411782	0.297873	2	8.71098	1.77675
	8	2015	55.905	120.637	11.6281	23.3748	14.8116	38.3608	0.368367	0.4333	0.292211	2	8.72841	1.79373
	8	2016	58.1365	121.816	12.2739	22.1297	14.5413	36.2027	0.383615	0.44808	0.307463	2	8.73539	1.80323
	8	2017	62.2599	127.214	12.9443	21.7228	14.8806	35.2829	0.380804	0.450942	0.299065	2	8.73375	1.82587
	8	2018	64.1264	129.909	13.4483	21.2279	15.4215	36.5348	0.385749	0.458086	0.30166	2.33	8.74383	1.83668
	8	2019	65.0069	131.672	13.806	21.398	15.7576	37.5213	0.383065	0.452149	0.302312	2.41	8.76255	1.84291
Costa Rica	9	2001	9.55948	8.10456	0.081093	19.8348	14.2963	80.8528	0.207876	0.339503	0.069917	4	8.96256	0.777614
Costa Rica	9	2002	19.8949	12.2528	0.219194	19.784	14.6891	80.4139	0.209721	0.342538	0.070514	4	8.97972	1.0417
Costa Rica	9	2003	20.3336	18.6909	0.357296	19.7902	14.4975	83.3277	0.237732	0.361335	0.106886	4	9.00671	1.12297
Costa Rica	9	2004	20.7923	21.8473	0.661065	19.8782	13.9764	85.2565	0.184821	0.32964	0.034371	4	9.03544	1.16276
Costa Rica	9	2005	22.07	25.6984	1.04805	19.9518	13.5129	89.2227	0.193826	0.351452	0.030295	4	9.06025	1.21374
Costa Rica	9	2006	25.1	33.2239	1.91759	20.2931	13.165	89.8146	0.204664	0.364555	0.038538	4	9.11708	1.30372
Costa Rica	9	2007	28.4	34.2417	2.15682	22.365	12.8053	86.4566	0.218741	0.393956	0.036862	4	9.1825	1.33627
	9	2008	32.29	42.2702	2.46327	23.745	13.5775	86.4015	0.220318	0.398258	0.035667	3.5	9.2156	1.41055
	9	2009	34.33	43.1416	4.04036	21.0036	15.7481	69.7593	0.222229	0.407142	0.030547	3.5	9.194	1.43537
	9	2010	36.5	68.3442	8.65696	19.4564	16.6207	67.5121	0.213107	0.388994	0.030728	3.5	9.23376	1.5753
	9	2011	39.2122	89.6393	9.06053	19.4325	16.9618	68.6391	0.231019	0.425344	0.029656	3.17	9.26475	1.65829
	9	2012	47.5	114.72	9.56898	20.0289	16.79	67.0485	0.237657	0.436377	0.031698	3	9.30064	1.75328
	9	2013	45.96	149.975	10.2251	19.8156	17.1302	64.0664	0.270099	0.477154	0.054816	3	9.31381	1.83022
	9	2014	53	146.399	10.7673	19.8399	17.0113	65.1912	0.284545	0.501145	0.059276	3	9.33744	1.8398
	9	2015	59.763	155.444	11.5239	18.9889	16.9602	60.7536	0.268213	0.469417	0.058838	3	9.36244	1.87322
	9	2016	65.8804	170.036	13.0443	18.8245	16.7087	62.1785	0.270054	0.483818	0.048062	3	9.39305	1.91389
	9	2017	71.5817	178.594	15.0313	18.1778	16.3582	65.072	0.273662	0.485924	0.053062	2.5	9.42351	1.9416
	9	2018	73.4797	169.931	16.6975	18.2029	16.1957	66.9453	0.277654	0.507069	0.039781	2.59	9.43391	1.93375
	9	2019	81.2026	169.394	17.9242	16.5946	16.8459	66.1369	0.272663	0.501179	0.035841	2.49	9.44578	1.94841
Dominican Republic	10	2001	4.42939	14.7708	0.0845	23.5783	9.53021	70.5106	0.135907	0.25593	0.011743	3.33	8.35446	0.801136
Dominican Republic	10	2002	6.82373	19.4913	0.123	24.7522	9.97161	68.7233	0.150078	0.281261	0.014324	2	8.38384	0.93933
Dominican Republic	10	2003	7.89839	23.6366	0.169485	20.0537	8.63688	84.4495	0.134843	0.249397	0.016181	2	8.35603	1.01786
Dominican Republic	10	2004	8.86555	28.2364	0.415145	20.4394	7.58809	81.3514	0.12429	0.229188	0.015606	2	8.36748	1.09048
Dominican Republic	10	2005	11.4832	39.8284	0.666948	22.6126	8.08939	61.6536	0.123003	0.232821	0.009439	2	8.44398	1.23145
Dominican Republic	10	2006	14.8449	49.96	1.11599	25.8801	8.78702	63.7665	0.133062	0.246218	0.015851	2.21	8.5185	1.33486
Dominican Republic	10	2007	17.66	59.0314	1.86053	27.0374	9.17707	61.9472	0.139264	0.262734	0.011551	2.5	8.57709	1.41104
Dominican Republic	10	2008	20.82	76.2363	2.52819	28.1115	10.0566	61.3921	0.138693	0.262312	0.010849	2.5	8.59599	1.51343
	10	2009	27.72	90.1123	3.29541	23.1617	10.7056	50.6123	0.138393	0.262198	0.010372	2.5	8.59294	1.59932
	10	2010	31.4	91.7243	4.02785	25.1969	9.92711	55.9999	0.141968	0.267987	0.011624	2.5	8.66076	1.62119
	10	2011	38	89.3773	4.31988	24.7411	9.32214	58.9897	0.117207	0.218857	0.011986	2.5	8.67951	1.63816
	10	2012	42.32	89.9635	4.86989	24.08	9.88615	58.3887	0.144745	0.273026	0.012053	2.5	8.69439	1.65664
	10	2013	45.9	91.5625	5.24177	22.3137	10.4483	56.6818	0.151455	0.283079	0.015218	2.5	8.73025	1.67442
	10	2014	49.58	81.686	5.90246	22.7804	10.4713	55.4964	0.154036	0.290291	0.013088	2.5	8.78681	1.65892
	10	2015	54.2158	85.5623	6.6731	23.2558	10.2887	52.1711	0.172576	0.321166	0.018729	2.33	8.84239	1.68773
	10	2016	63.8709	83.7502	7.32135	22.9451	10.3027	51.586	0.173391	0.326055	0.015445	2.42	8.89563	1.71394
	10	2017	67.5712	83.4114	7.80529	23.7303	10.9386	50.2251	0.176224	0.329247	0.017833	2.5	8.93021	1.72514
	10	2018	74.8221	84.1021	8.09838	25.781	10.8599	52.056	0.177751	0.328018	0.02207	2.63	8.98692	1.748
	10	2019	75.8	83.3238	8.65897	26.7739	11.0688	51.0111	0.180028	0.336937	0.017635	2.66	9.02574	1.75015
Ecuador	11	2001	2.67044	6.65253	0.02031	19.0515	9.44893	50.7451	0.111951	0.192108	0.028383	3	8.36619	0.488722
Ecuador	11	2002	4.2608	11.8756	0.049447	20.6894	9.83244	49.3765	0.107311	0.176525	0.034828	3	8.38877	0.726435
Ecuador	11	2003	4.46023	17.9373	0.051729	19.2419	10.7139	47.2416	0.106827	0.176577	0.033822	3	8.39857	0.865822
Ecuador	11	2004	4.83444	26.067	0.085464	19.7016	10.8844	50.6652	0.109104	0.181974	0.032911	3	8.46067	1.00403
Ecuador	11	2005	5.99426	45.1787	0.193739	20.4224	10.7178	56.0998	0.117331	0.198826	0.032262	2.63	8.4955	1.2219
Ecuador	11	2006	7.2	60.3515	0.327184	20.8532	10.6019	59.7098	0.139595	0.244838	0.030099	2.5	8.52184	1.34251
	11	2007	10.8	69.5271	0.699469	20.7693	10.9282	62.5871	0.160203	0.286756	0.028769	2.5	8.52678	1.42058
	11	2008	18.8	80.3845	1.0732	22.3736	11.8304	68.0569	0.164411	0.297148	0.026665	2.5	8.57182	1.51534
	11	2009	24.6	89.6262	1.63277	22.8051	13.7257	52.1049	0.17069	0.312866	0.023314	2.5	8.56118	1.57921
	11	2010	29.03	98.4652	1.47437	24.6248	13.1997	60.3032	0.17423	0.320703	0.02245	2.5	8.57993	1.62628
	11	2011	31.3668	100.583	4.32254	25.822	12.729	64.4902	0.157835	0.28958	0.021281	2.5	8.64028	1.65058
	11	2012	35.1351	106.35	5.45236	26.9638	13.3373	61.7511	0.151745	0.278198	0.02067	2.5	8.68018	1.68372
	11	2013	40.2791	105.849	6.73853	27.5536	14.0054	59.6062	0.154581	0.28446	0.019992	2.5	8.71349	1.70196
	11	2014	45.5904	104.099	8.27257	27.2144	14.2962	57.7082	0.159179	0.292387	0.021122	2.5	8.73524	1.7173
	11	2015	48.9404	79.8407	9.17586	26.5791	14.4295	45.2439	0.163435	0.300007	0.021884	2.5	8.72005	1.66132
	11	2016	54.0629	84.1804	9.76032	25.0964	14.6057	38.5213	0.158372	0.287333	0.024586	2.5	8.69064	1.69228
	11	2017	53.2025	87.2868	10.5962	25.4049	14.5713	42.4217	0.159781	0.281431	0.033264	2.5	8.69637	1.70072
	11	2018	56.699	92.3233	11.4351	25.5831	14.7164	46.3621	0.168453	0.297364	0.03441	2.37	8.69152	1.72692
	11	2019	60.1954	91.2479	12.0439	24.8899	14.4147	46.0768	0.172225	0.31066	0.028543	2.35	8.67485	1.73567
Egypt, Arab Rep.	12	2001	0.838946	3.98246	0.067195	17.7256	11.3187	39.8104	0.314429	0.263635	0.355644	4	7.88302	0.202775
Egypt, Arab Rep.	12	2002	2.72	6.28761	0.071255	17.8178	12.5891	40.9871	0.327962	0.248704	0.397228	4	7.88783	0.476869
Egypt, Arab Rep.	12	2003	4.03789	7.96079	0.075316	16.3121	12.6707	46.1796	0.326271	0.253957	0.388646	4	7.90067	0.602105
	12	2004	11.92	10.3045	0.106802	16.3932	12.755	57.8199	0.337498	0.241034	0.42368	4	7.92247	0.877253
	12	2005	12.75	18.0468	0.186695	17.9121	12.7391	62.9526	0.414673	0.243588	0.573125	4	7.94816	1.01453
	12	2006	13.66	23.4165	0.3363	18.7374	12.2875	61.5185	0.3631	0.228887	0.486252	4	7.99663	1.09455
	12	2007	16.03	38.4672	0.610276	20.8569	11.3319	65.0779	0.375467	0.264311	0.475184	3.96	8.0476	1.25972
	12	2008	18.01	51.8442	0.966577	22.2819	10.8878	71.6806	0.43087	0.262201	0.586412	3.5	8.09893	1.36718
	12	2009	20	68.2226	1.32802	20.6921	11.351	56.5534	0.403934	0.26599	0.529572	3.5	8.12596	1.46782
	12	2010	21.6	85.3793	1.754	19.2133	11.1636	47.9364	0.31816	0.2721	0.354528	3.5	8.1563	1.5511
	12	2011	25.6	98.6938	2.18297	16.7068	11.4507	45.2556	0.274008	0.261546	0.278121	3.04	8.15266	1.61691
	12	2012	26.4	112.007	2.64836	14.6933	11.1781	40.7118	0.267686	0.261498	0.265719	2.88	8.15253	1.66367
	12	2013	29.4	112.783	3.02729	12.9871	11.3524	40.373	0.253814	0.264845	0.235051	3	8.15147	1.67693
	12	2014	33.8946	105.409	3.39275	12.4456	11.8498	36.9202	0.290414	0.270871	0.301109	3	8.15762	1.67082
	12	2015	37.8194	101.702	4.13923	13.6548	11.7599	34.8459	0.265889	0.28129	0.242387	3	8.17834	1.67485
	12	2016	41.2481	103.541	4.73192	14.4696	11.4269	30.2465	0.29616	0.284682	0.298615	3	8.19944	1.69276
	12	2017	44.9502	106.756	5.42693	14.8213	10.0922	45.1268	0.286891	0.286486	0.278555	3	8.21949	1.71477
	12	2018	46.9243	95.2866	6.73052	16.2505	8.35174	48.2783	0.28819	0.284362	0.28324	2.84	8.25093	1.69279
	12	2019	57.2829	94.9717	7.56957	17.9967	7.66051	43.2405	0.299418	0.298658	0.291057	2.77	8.28526	1.72521
El Salvador	13	2001	1.5	14.4724	0.007513	17.1934	13.8067	65.8907	0.149899	0.278922	0.016308	3	8.00179	0.713805
El Salvador	13	2002	1.9	14.9077	0.167259	17.5482	14.0157	65.9191	0.160639	0.294852	0.021533	2.5	8.01156	0.740875
El Salvador	13	2003	2.5	19.1821	0.327006	17.6938	13.8077	68.237	0.168622	0.308025	0.024082	2.5	8.02172	0.85378
El Salvador	13	2004	3.2	30.4223	0.486753	16.6859	13.7706	69.7823	0.170826	0.312058	0.024389	2.88	8.02564	1.04321
El Salvador	13	2005	4.2	39.8497	0.69916	16.2928	13.9948	69.7158	0.179216	0.329185	0.023788	2.75	8.04766	1.16114
	13	2006	5.5	63.3551	1.01135	16.8883	14.3343	73.4556	0.191462	0.354142	0.022949	2.29	8.08568	1.35398
	13	2007	6.11	100.517	1.47009	18.523	14.3442	77.6211	0.192063	0.35855	0.019724	1.5	8.09978	1.54259
	13	2008	10.08	113.356	2.0136	18.6675	14.7107	80.666	0.19933	0.37306	0.019528	1.5	8.12092	1.60826
	13	2009	12.11	122.875	2.42633	15.1486	16.1017	66.0712	0.193232	0.35814	0.022436	1.5	8.09562	1.64816
	13	2010	15.9	124.523	2.83437	14.7531	15.7116	73.5373	0.190568	0.35503	0.0203	1.5	8.11221	1.66723
	13	2011	18.9	133.903	3.31693	16.2875	15.7559	79.2766	0.190979	0.357063	0.019076	1.83	8.14535	1.705
	13	2012	20.3214	138.652	3.8811	16.5962	15.7574	77.6486	0.191217	0.357685	0.018923	2	8.16871	1.72352
	13	2013	23.1093	143.501	4.53918	17.5342	16.3059	80.4512	0.199941	0.374944	0.018846	2	8.18631	1.74555
	13	2014	24.7617	146.039	5.06606	15.4448	15.9542	78.1044	0.201479	0.376807	0.020013	1.63	8.19866	1.75761
	13	2015	26.8026	147.572	5.58093	15.6922	16.4974	76.5603	0.20779	0.387165	0.022085	1.5	8.2176	1.76795
	13	2016	28.9971	151.621	6.21929	15.4903	16.3164	72.8191	0.214219	0.399135	0.022777	1.5	8.2378	1.78453
	13	2017	33.8207	148.37	7.06409	16.0288	16.1331	74.3046	0.221837	0.411768	0.025148	1.5	8.25506	1.79113
	13	2018	43.8	146.922	7.66679	17.1694	16.1097	75.6336	0.222969	0.409138	0.030007	1.19	8.2738	1.81336
	13	2019	50.4912	161.102	8.13642	17.6671	16.2325	75.9768	0.22306	0.415749	0.023577	1.1	8.29471	1.85809
Gabon	14	2001	1.34762	11.9237	0.012879	22.7452	15.9982	83.6386	0.086074	0.168295	0.001232	3	8.97038	0.633888
Gabon	14	2002	1.93953	21.6786	0.012879	25.1064	16.4641	84.7591	0.089571	0.175218	0.001195	3	8.94409	0.883218
Gabon	14	2003	2.65959	22.7281	0.012879	22.6388	16.2	80.3026	0.074705	0.146048	0.001086	3	8.94205	0.915529
Gabon	14	2004	2.97907	36.1478	0.048013	21.496	15.0072	81.7675	0.081486	0.159483	0.001007	3	8.92361	1.1025
Gabon	14	2005	4.89326	52.9784	0.110028	20.9815	12.5353	83.9496	0.091544	0.178652	0.001648	3	8.92323	1.27314
Gabon	14	2006	5.4892	62.7896	0.123274	23.1696	13.3398	88.6494	0.09225	0.180042	0.001648	3	8.86668	1.34474
Gabon	14	2007	5.767	79.3848	0.134662	23.6449	13.6741	85.1325	0.091815	0.175246	0.005586	3	8.8958	1.44002
Gabon	14	2008	7.5	85.6085	0.144876	25.0259	12.4305	88.9989	0.084954	0.16285	0.004469	3	8.83141	1.47934
Gabon	14	2009	9.5	92.4198	0.235639	29.5285	16.1236	83.5046	0.085652	0.162984	0.005709	3	8.80007	1.51947
Gabon	14	2010	13	99.1294	0.251333	31.4072	13.4869	89.1577	0.089175	0.170796	0.004838	3	8.83398	1.56185
Gabon	14	2011	18	140.697	0.26712	28.6802	12.7937	90.4984	0.083869	0.161361	0.003822	3	8.86593	1.71235
Gabon	14	2012	24	146.182	0.285766	27.7373	14.0308	92.3428	0.101318	0.195485	0.004065	3	8.87922	1.74385
Gabon	14	2013	30.538	151.08	0.489799	29.9454	14.4562	90.635	0.106874	0.199964	0.010529	3	8.89628	1.77366
Gabon	14	2014	38.0712	155.682	0.573309	35.6951	14.8495	73.5203	0.108275	0.202933	0.010319	3	8.90246	1.80304
Gabon	14	2015	45.7845	144.867	0.568983	29.231	14.8164	73.9498	0.114995	0.213486	0.013	3	8.90717	1.79785
Gabon	14	2016	48.0523	147.543	0.747956	26.9823	14.6412	70.1334	0.115673	0.214736	0.013085	3	8.89743	1.80956
Gabon	14	2017	50.3201	128.982	0.724856	21.2965	13.2317	75.0687	0.11046	0.205371	0.012185	3	8.87418	1.77332
	14	2018	59.6	138.281	0.996095	19.2582	10.5658	77.0366	0.097724	0.180904	0.011568	3	8.85654	1.8174
	14	2019	61	137.754	0.951036	21.8988	10.9934	73.4281	0.097911	0.181272	0.011568	3	8.87039	1.81944
India	15	2001	0.660146	0.608372	0.004651	29.9323	11.7614	25.9933	0.402262	0.276321	0.515947	4	6.66007	-0.367399
India	15	2002	1.53788	1.18904	0.007538	28.3325	11.3141	29.5087	0.419685	0.2921	0.534484	4	6.68051	-0.033656
India	15	2003	1.68649	3.03098	0.012628	28.3348	10.8762	30.5924	0.418984	0.295893	0.52931	4	6.73966	0.196001
India	15	2004	1.97614	4.62278	0.020803	30.7081	10.4047	37.5038	0.431049	0.296958	0.552008	4	6.79976	0.339594
	15	2005	2.38808	7.85459	0.117462	32.7553	10.3661	42.0017	0.440997	0.303089	0.565471	4	6.86021	0.53138
	15	2006	2.8055	14.2473	0.197343	33.5849	9.80247	45.7245	0.463841	0.330625	0.582926	4	6.92228	0.74999
	15	2007	3.95	19.7446	0.264535	35.8129	9.86212	45.6863	0.443193	0.351975	0.520909	4	6.981	0.892758
	15	2008	4.38	28.8914	0.439755	34.718	10.5385	53.3682	0.457568	0.343933	0.557265	4	6.99675	1.03962
	15	2009	5.12	43.1205	0.63608	33.9516	11.4597	46.2729	0.495736	0.360838	0.615531	4	7.05833	1.19989
	15	2010	7.5	60.9415	0.890397	33.23	11.0076	49.2552	0.465348	0.355679	0.56084	4	7.12638	1.35187
	15	2011	10.07	71.4925	1.06785	34.3134	11.0845	55.6239	0.423606	0.349709	0.484598	4	7.16458	1.42865
	15	2012	11.1	68.3152	1.18363	33.4369	10.6839	55.7937	0.403607	0.355456	0.439463	4	7.2054	1.41851
	15	2013	12.3	69.197	1.16546	31.2958	10.2952	53.8441	0.39845	0.355229	0.429532	4	7.25547	1.42995
	15	2014	13.5	72.8626	1.21565	30.0802	10.4409	48.9222	0.41503	0.369009	0.448408	4	7.3155	1.45526
	15	2015	14.9	76.4076	1.29319	28.7331	10.4283	41.9229	0.421821	0.371385	0.459407	4.38	7.38126	1.47976
	15	2016	16.5	85.1487	1.40831	28.1884	10.3085	40.0825	0.424137	0.386938	0.448414	4.5	7.44968	1.52619
	15	2017	18.2	87.3177	1.33386	28.1778	10.7672	40.7425	0.435722	0.381564	0.476606	4.5	7.50479	1.54231
	15	2018	20.0813	86.9426	1.3433	29.1891	10.7885	43.5987	0.43648	0.382659	0.477003	4.35	7.5577	1.54905
	15	2019	41	84.27	1.40195	28.7519	11.228	39.3868	0.429831	0.384611	0.461957	4.39	7.58719	1.62253
Indonesia	16	2001	2.01861	3.0411	0.006995	19.6727	6.88906	69.7932	0.29097	0.231324	0.341751	2	7.55449	0.227555
Indonesia	16	2002	2.13414	5.38283	0.017621	19.4292	7.25746	59.0795	0.303313	0.26104	0.336347	2	7.58493	0.395178
Indonesia	16	2003	2.38702	8.39512	0.027961	19.5061	8.12949	53.6165	0.268973	0.259663	0.27009	2	7.61813	0.549371
Indonesia	16	2004	2.60029	13.5865	0.038023	22.4486	8.32187	59.7613	0.286514	0.261218	0.303081	2.67	7.6538	0.723202
Indonesia	16	2005	3.60202	20.7301	0.047815	23.6405	8.10951	63.9879	0.286514	0.252216	0.312083	3	7.6958	0.89953
Indonesia	16	2006	4.76481	27.8229	0.084759	24.131	8.62717	56.6571	0.285397	0.261193	0.300906	3	7.73605	1.0266
Indonesia	16	2007	5.78627	40.1881	0.335136	24.9469	8.34647	54.8293	0.325684	0.262257	0.379189	3	7.78434	1.17726
	16	2008	7.91748	59.7012	0.416853	27.6986	8.42378	58.5614	0.369695	0.261192	0.466936	3	7.8295	1.34396
	16	2009	6.92	68.593	0.781081	31.1148	9.58918	45.5121	0.316371	0.275793	0.347311	3	7.86146	1.39267
	16	2010	10.92	87.3699	0.942925	30.9994	9.00591	46.7013	0.288583	0.278899	0.289476	3	7.90846	1.50764
	16	2011	12.28	101.913	1.11636	31.3075	9.05868	50.18	0.308745	0.324118	0.283966	3	7.95485	1.5727
	16	2012	14.52	113.488	1.20064	32.7196	9.24879	49.5829	0.326154	0.377677	0.264696	3	7.99988	1.62237
	16	2013	14.94	124.393	1.29139	31.9658	9.51772	48.6374	0.347027	0.396258	0.287224	3	8.04056	1.65888
	16	2014	17.14	127.615	1.33266	32.5167	9.42503	48.0802	0.350437	0.412269	0.277929	3	8.0763	1.6759
	16	2015	22.0627	131.18	1.54151	32.8119	9.74941	41.9376	0.351667	0.414374	0.278248	2.54	8.11124	1.70207
	16	2016	25.4474	147.415	1.99857	32.5777	9.52781	37.4213	0.356531	0.413555	0.288645	2.5	8.14814	1.75518
	16	2017	32.3358	164.441	2.34872	32.1606	9.12057	39.3555	0.35586	0.418029	0.28285	2.5	8.18583	1.81232
	16	2018	39.9046	119.339	3.31531	32.2885	9.02123	43.0743	0.358245	0.415438	0.290139	2.92	8.22493	1.72772
	16	2019	47.6906	126.107	3.80022	32.3471	8.80968	37.4488	0.35798	0.413375	0.291679	2.94	8.26292	1.76711
Iran	17	2001	1.48422	3.14128	0.000995	35.7994	12.8716	40.5356	0.28667	0.393353	0.171254	4.33	8.26166	0.184898
Iran	17	2002	4.62617	3.38731	0.024034	33.2458	11.7171	48.1727	0.256883	0.337024	0.168917	4	8.3195	0.435124
Iran	17	2003	6.93372	5.06419	0.02745	32.6581	11.4195	50.6791	0.280323	0.34272	0.209385	4	8.39065	0.610136
Iran	17	2004	7.49	7.36125	0.0021	31.2382	11.2363	51.3139	0.305341	0.363315	0.238066	4	8.42147	0.698936
Iran	17	2005	8.1	12.1993	0.003106	28.5572	12.0762	54.4405	0.275796	0.349964	0.193226	4	8.44118	0.83039
Iran	17	2006	8.76	21.8062	0.141734	27.2471	12.4659	53.1674	0.271492	0.367605	0.167108	4	8.47867	1.00547
Iran	17	2007	9.47	41.7318	0.280361	28.3421	9.4771	49.8873	0.299495	0.384131	0.205736	4	8.54605	1.22569
Iran	17	2008	12.02	59.6224	0.41597	31.9227	10.0527	48.2294	0.327475	0.396009	0.248966	4	8.53763	1.37101
Iran	17	2009	13.8	72.0674	0.54851	30.8549	11.1823	43.6996	0.323143	0.390233	0.246209	4	8.53656	1.44963
	17	2010	15.9	73.2781	1.33882	27.3528	10.8045	43.7706	0.314468	0.40869	0.210666	4	8.5815	1.4705
	17	2011	19	75.0895	2.8401	26.7683	9.62259	43.1913	0.321677	0.447535	0.186018	4	8.59586	1.50119
	17	2012	22.73	76.9892	5.03534	28.3164	9.45854	47.3731	0.336632	0.466198	0.196811	4	8.50644	1.53593
	17	2013	29.95	85.3093	6.7482	25.3837	9.23695	50.3314	0.361106	0.463302	0.247909	4	8.49211	1.60338
	17	2014	39.35	88.9311	7.93282	26.0504	10.2761	44.6044	0.361226	0.488618	0.22283	4	8.52433	1.65303
	17	2015	45.335	94.5556	8.41951	22.7241	12.6953	39.0173	0.341119	0.500962	0.170885	4	8.49787	1.69066
	17	2016	53.2268	101.202	9.56282	20.2547	13.3224	43.2145	0.369994	0.523089	0.205628	4	8.61003	1.7351
	17	2017	64.044	107.9	10.6601	19.7365	13.4294	48.7806	0.346513	0.504949	0.17752	4	8.63304	1.78286
	17	2018	70.2006	108.462	12.7054	20.7874	12.2487	65.0508	0.399067	0.52787	0.258106	3.96	8.55702	1.80394
	17	2019	77.7708	142.39	10.4038	22.314	11.6084	56.1731	0.366925	0.52787	0.194802	3.95	8.47325	1.88348
Jamaica	18	2001	3.86302	22.3511	0.120948	25.7375	14.257	84.8277	0.208314	0.322012	0.08827	2	8.49079	0.933009
Jamaica	18	2002	6.1	46.2327	0.334219	27.1732	14.7281	81.8468	0.22284	0.33672	0.102171	1.13	8.50381	1.23274
Jamaica	18	2003	7.8	58.1804	0.332172	26.0829	14.2159	88.1506	0.212956	0.313093	0.106332	1	8.53367	1.33286
Jamaica	18	2004	10	67.4327	0.99082	26.3664	12.8857	89.3181	0.208352	0.30321	0.107147	1.5	8.54109	1.40619
Jamaica	18	2005	12.8	72.3161	1.64233	26.7353	14.2113	90.4879	0.227552	0.311804	0.136367	2.5	8.54451	1.45094
Jamaica	18	2006	16.4	82.5822	2.47759	28.0657	13.8898	100.746	0.268651	0.327935	0.201182	2.17	8.56784	1.51956
Jamaica	18	2007	21.1	96.9693	3.35117	26.1273	14.8876	101.244	0.272551	0.338465	0.198334	2.5	8.57705	1.59809
Jamaica	18	2008	23.6	97.8952	3.49847	23.9679	16.206	113.577	0.28692	0.367771	0.197327	2.17	8.56399	1.61131
	18	2009	24.3	105.731	4.01315	20.8574	16.5386	86.8851	0.281177	0.368235	0.185554	2	8.51455	1.64137
	18	2010	27.67	113.22	4.15181	19.9004	16.1201	80.9204	0.255368	0.348435	0.154521	2	8.49466	1.676
	18	2011	37.4386	104.227	4.18514	20.9425	15.8048	83.8218	0.269719	0.361995	0.169227	2	8.50632	1.68115
	18	2012	33.79	95.5247	4.32936	19.6399	16.2771	82.0401	0.27001	0.350963	0.180832	2	8.49445	1.64306
	18	2013	37.1	99.5622	4.92585	20.987	15.5004	83.2596	0.258769	0.33241	0.177244	2.5	8.4938	1.66854
	18	2014	40.4027	104.534	5.27119	22.0184	14.5183	84.7409	0.263956	0.354455	0.165416	2.5	8.49494	1.69449
	18	2015	42.2212	108.516	7.91727	21.2147	13.816	76.1175	0.269299	0.365099	0.165295	2.79	8.49861	1.71826
	18	2016	44.3669	112.425	9.84325	21.1921	13.8399	76.4552	0.278877	0.383964	0.165295	2	8.50702	1.73965
	18	2017	55.0721	105.833	8.18666	22.1335	13.3828	83.5232	0.285742	0.397668	0.16511	2	8.51192	1.74836
	18	2018	68.2145	101.027	9.70258	23.2809	13.438	89.9779	0.292576	0.411128	0.16511	2.49	8.52586	1.77528
	18	2019	59.4383	102.564	10.7828	24.0933	13.5821	90.1106	0.330944	0.425905	0.2259	2.54	8.53018	1.75861
Jordan	19	2001	4.70572	16.5914	0.007839	19.4193	22.9173	109.284	0.521372	0.422309	0.604552	4	8.21832	0.844006
Jordan	19	2002	6.02553	22.9355	0.059746	18.9477	22.6907	114.04	0.521268	0.437777	0.588879	4	8.25552	0.977699
Jordan	19	2003	8.46601	24.3891	0.091939	20.6233	23.1853	115.706	0.508443	0.431884	0.569511	4	8.27462	1.03485
Jordan	19	2004	11.6587	29.1046	0.186802	24.7866	21.2974	134.625	0.52142	0.457827	0.569129	4	8.33027	1.13045
Jordan	19	2005	12.9329	54.4207	0.408472	30.6284	19.5309	146.913	0.538938	0.504841	0.556616	4	8.3759	1.34531
Jordan	19	2006	13.8671	72.4872	0.811511	25.4521	20.6391	141.748	0.500089	0.477311	0.507632	4	8.41529	1.45338
Jordan	19	2007	20	76.2818	1.41989	27.4832	20.6027	145.993	0.510423	0.480341	0.524955	4	8.4508	1.50487
	19	2008	23	81.043	2.22433	29.394	18.3767	140.913	0.578378	0.46853	0.670606	4	8.47361	1.54191
	19	2009	26	87.25	3.45259	29.8934	20.922	112.152	0.500127	0.457243	0.527775	4	8.47253	1.58293
	19	2010	27.2	91.1652	4.03876	28.8964	19.2473	114.223	0.456119	0.451815	0.446528	4	8.44337	1.60365
	19	2011	34.9	97.6473	3.87078	26.9009	20.0647	118.7	0.416214	0.455838	0.363911	4	8.41658	1.65207
	19	2012	37	111.054	3.71193	21.1847	19.1135	117.856	0.39682	0.449319	0.332231	4	8.38634	1.69785
	19	2013	41.4	121.071	3.85471	20.3661	18.2646	111.452	0.388398	0.452108	0.312855	4	8.36043	1.73783
	19	2014	46.2	124.371	3.94427	20.5551	18.2212	109.939	0.370721	0.436365	0.293784	4	8.34785	1.75936
	19	2015	60.1144	148.9	3.3424	20.4243	17.8233	95.3579	0.369819	0.426702	0.30167	4	8.33426	1.84529
	19	2016	62.3022	102.765	3.11194	18.4651	17.2506	88.7207	0.36646	0.440386	0.281371	4	8.32343	1.7476
	19	2017	66.7903	99.1564	3.39189	19.9913	17.3611	90.1635	0.366202	0.440973	0.280274	3.88	8.32014	1.75157
	19	2018	64.6466	87.6215	4.00987	16.1248	17.0582	88.5315	0.374142	0.463938	0.272947	3.96	8.32112	1.71755
	19	2019	68.5448	77.0046	4.5289	10.8601	17.0267	85.688	0.358774	0.451101	0.255518	3.96	8.32689	1.70175
Malaysia	20	2001	26.696	31.1484	0.016871	25.1234	12.0393	203.365	0.525284	0.579774	0.454792	3	8.7461	1.28777
Malaysia	20	2002	32.3382	37.3961	0.079733	23.4843	12.9578	199.356	0.522861	0.589755	0.440038	3	8.77777	1.3694
Malaysia	20	2003	34.9712	45.0386	0.446993	22.4143	12.968	194.195	0.555163	0.605207	0.488207	3	8.81398	1.4299
Malaysia	20	2004	42.2523	58.0017	1.00236	20.9548	12.5799	210.374	0.58108	0.595169	0.549289	3.67	8.8599	1.52909
	20	2005	48.6292	76.0784	1.88045	22.3035	11.4736	203.855	0.5639	0.577134	0.533487	4	8.89219	1.62475
	20	2006	51.638	74.2835	2.8662	21.955	11.1677	202.577	0.59743	0.581296	0.595364	4	8.92683	1.63298
	20	2007	55.7	87.3753	3.8742	22.4042	11.5669	192.465	0.659467	0.613036	0.685807	4	8.96832	1.68941
	20	2008	55.8	101.751	4.88067	20.5703	11.5048	176.668	0.586994	0.579918	0.576187	4	8.9964	1.73149
	20	2009	55.9	108.686	5.60158	21.9764	13.0485	162.559	0.619625	0.659679	0.560694	4	8.96299	1.75116
	20	2010	56.3	120.032	7.43689	22.4354	12.5812	157.945	0.635642	0.666466	0.585453	4	9.0177	1.78365
	20	2011	61	127.958	8.7491	22.1831	13.2707	154.938	0.648784	0.663741	0.614061	4	9.0537	1.81553
	20	2012	65.8	142.165	10.0484	25.3634	13.8421	147.842	0.649648	0.683363	0.596141	4	9.09254	1.85773
	20	2013	57.0575	145.933	9.97254	26.4771	13.7154	142.721	0.663076	0.69537	0.610582	4	9.12471	1.84616
	20	2014	63.6654	150.431	10.2489	25.9745	13.3287	138.312	0.661916	0.688174	0.615493	4	9.16964	1.86941
	20	2015	71.0641	145.697	10.1213	25.8656	13.0866	131.37	0.64993	0.679907	0.600153	4	9.20585	1.8755
	20	2016	78.7883	141.649	8.86046	25.5178	12.5649	126.899	0.642604	0.671	0.594631	4	9.23582	1.88129
	20	2017	80.1405	136.116	8.64115	25.063	12.1926	133.155	0.655401	0.666134	0.624701	4	9.27872	1.8734
	20	2018	81.201	134.526	8.55112	24.2005	11.9695	130.403	0.648958	0.658839	0.619306	4.32	9.3118	1.87243
	20	2019	84.1871	139.596	9.27863	22.9336	11.6782	122.994	0.631731	0.66046	0.583757	4.38	9.34064	1.8891
Mexico	21	2001	7.03802	21.6929	0.049851	19.9337	9.88113	47.1661	0.326964	0.278992	0.364975	2	9.07142	0.975618
Mexico	21	2002	11.9	25.4987	0.227651	19.2694	10.3777	46.6979	0.288765	0.295091	0.273643	2	9.05729	1.095
Mexico	21	2003	12.9	29.1981	0.415567	19.7779	11.0338	50.2057	0.303554	0.329171	0.268689	2	9.05801	1.14754
Mexico	21	2004	14.1	36.7901	1.01161	20.4765	10.4873	53.4861	0.323288	0.320554	0.316173	2.92	9.08266	1.23296
Mexico	21	2005	17.21	44.4589	1.81345	20.7037	10.5217	53.9381	0.334394	0.343292	0.315308	3	9.09132	1.32049
Mexico	21	2006	19.52	51.5018	2.80773	21.5433	10.3444	56.0927	0.332057	0.296695	0.357303	3	9.12072	1.38587
Mexico	21	2007	20.81	60.9684	4.12604	21.9419	10.4054	56.7953	0.384369	0.375727	0.381302	3	9.12852	1.45082
Mexico	21	2008	21.71	67.9541	6.79747	23.1644	10.7295	57.777	0.38487	0.377818	0.380196	2.96	9.12494	1.50063
Mexico	21	2009	26.34	73.9736	8.57268	22.1265	11.917	55.9678	0.365904	0.381547	0.339114	2.04	9.05586	1.55402
	21	2010	31.05	80.0956	9.27565	21.5827	11.7714	60.7603	0.385409	0.39978	0.359298	2	9.09139	1.59839
	21	2011	37.1763	81.7519	9.99699	22.2739	11.7771	63.4697	0.373909	0.396299	0.340127	2	9.11342	1.62928
	21	2012	39.75	85.8904	11.151	22.8404	11.9467	65.7672	0.380732	0.413817	0.336048	1.58	9.13564	1.65513
	21	2013	43.46	89.8342	10.7281	21.2525	12.1914	63.7649	0.403262	0.420645	0.373594	1.88	9.13594	1.6779
	21	2014	44.39	87.1989	10.8284	20.9979	12.195	64.9254	0.374518	0.393594	0.344034	1.83	9.15126	1.67346
	21	2015	57.431	88.3718	12.1105	22.4307	12.3172	71.0891	0.380758	0.404079	0.345837	1.5	9.17125	1.72045
	21	2016	59.5404	90.5924	12.9113	22.8023	12.0104	76.0622	0.403569	0.416862	0.377982	1.5	9.18518	1.73441
	21	2017	63.8522	91.6267	13.6247	22.0922	11.6166	77.1157	0.396307	0.424401	0.35614	1.5	9.19446	1.75078
	21	2018	65.7726	95.2316	14.5486	22.0156	11.5703	80.5594	0.390271	0.423471	0.345182	1.55	9.2049	1.76693
	21	2019	70.0699	95.6616	15.1716	20.6132	11.4052	77.8829	0.390858	0.442881	0.326928	1.48	9.19344	1.7805
Moldova	22	2001	1.48781	5.37366	0.005708	16.7439	14.3627	124.501	0.154142	0.300307	0.00328	5	7.26058	0.352133
Moldova	22	2002	3.78724	8.09493	0.010004	16.3229	20.227	129.84	0.159859	0.311567	0.00328	5	7.338	0.594816
Moldova	22	2003	7.40754	11.4045	0.014305	18.5643	19.6796	140.057	0.182653	0.35646	0.00328	5	7.40473	0.797389
Moldova	22	2004	10.6294	18.8821	0.058278	21.1877	14.9042	132.699	0.189595	0.370134	0.00328	5	7.47859	0.992093
Moldova	22	2005	14.6303	26.2016	0.249922	24.5882	16.4376	143.024	0.207029	0.40447	0.00328	5	7.55335	1.13479
Moldova	22	2006	19.6206	32.756	0.525581	28.3583	19.9865	137.155	0.220774	0.431542	0.00328	5	7.60301	1.24525
Moldova	22	2007	20.45	45.5876	1.27855	34.1039	19.9477	142.721	0.242652	0.474632	0.00328	5	7.63489	1.34722
Moldova	22	2008	23.39	58.9224	2.80161	33.9967	20.4134	134.422	0.23895	0.467341	0.00328	5	7.7119	1.44802
Moldova	22	2009	27.5	52.1391	4.57997	22.5964	23.7639	110.363	0.228144	0.446057	0.00328	4.54	7.65128	1.44573
Moldova	22	2010	32.3	62.4215	6.6263	22.5243	18.2137	87.9379	0.22864	0.447127	0.003188	4.5	7.72087	1.52591
Moldova	22	2011	38	78.8706	8.73522	23.162	16.5596	98.6176	0.236559	0.46278	0.003132	4.5	7.77801	1.61847
Moldova	22	2012	43.37	87.9404	10.2684	23.6339	16.6901	96.3064	0.243336	0.475219	0.004041	4.5	7.77222	1.67064
Moldova	22	2013	60	90.729	11.5194	23.0339	15.3061	95.6873	0.256722	0.50168	0.003943	4.17	7.85907	1.73241
	22	2014	67	91.769	12.5005	25.8929	14.3717	93.1593	0.254528	0.493639	0.007662	4	7.90847	1.7568
	22	2015	69	91.2162	13.1278	24.2927	14.5049	89.3307	0.230928	0.446641	0.008181	4	7.91296	1.76233
	22	2016	71	93.1747	13.7088	22.2088	14.8735	87.6372	0.226425	0.442102	0.003851	4	7.96758	1.77361
	22	2017	76.1245	92.2891	14.3935	22.2877	15.0336	85.6372	0.2295	0.448321	0.003687	4	8.03034	1.78618
	22	2018	78.9174	89.7577	15.3787	24.3199	15.1911	85.8662	0.23559	0.460317	0.003687	3.73	8.08964	1.78968
	22	2019	83.8579	89.3794	16.5839	25.1987	15.1944	85.9024	0.231286	0.45184	0.003687	3.62	8.14156	1.80363
Morocco	23	2001	1.37144	16.3829	0.004474	25.8545	17.8872	59.418	0.257152	0.277154	0.229315	6	7.64739	0.758944
Morocco	23	2002	2.37325	21.0447	0.00679	26.3286	17.6402	60.5341	0.256285	0.270074	0.234688	6	7.66615	0.880216
Morocco	23	2003	3.35337	24.7117	0.009106	25.9274	17.4233	58.3277	0.282231	0.280943	0.274922	5.17	7.71218	0.959608
Morocco	23	2004	11.6079	31.0039	0.214709	27.2928	17.9051	61.5965	0.26378	0.283205	0.236318	5	7.74725	1.14935
Morocco	23	2005	15.0844	40.6914	0.818038	28.4869	18.547	67.9149	0.261948	0.299854	0.216062	5	7.76788	1.2703
	23	2006	19.7712	51.9555	1.27207	29.1692	17.8416	71.4963	0.268252	0.314781	0.213551	5	7.82918	1.38105
	23	2007	21.5	64.2713	1.53178	32.1554	17.5146	78.4872	0.289727	0.338403	0.232224	5	7.85215	1.45775
	23	2008	33.1	72.3462	1.56398	34.4172	16.7672	85.6728	0.304553	0.333386	0.266441	5	7.89777	1.54872
	23	2009	41.3	79.2718	1.50177	31.662	18.2398	67.9151	0.327142	0.376965	0.267352	5	7.92698	1.60708
	23	2010	52	98.8835	1.55982	30.6562	17.9478	75.2476	0.338515	0.387129	0.279588	5	7.95153	1.70367
	23	2011	46.1075	111.507	1.81566	31.4952	18.7007	83.4268	0.322882	0.388347	0.247582	5	7.98917	1.72101
	23	2012	55.4161	117.371	2.07431	32.5977	19.8365	85.1249	0.326351	0.400376	0.242384	4.58	8.00485	1.76228
	23	2013	56	125.828	2.50311	30.7928	19.8579	80.0206	0.324905	0.403615	0.236296	4.5	8.035	1.78466
	23	2014	56.8	129.019	2.90548	29.8513	19.9166	81.7723	0.330912	0.4079	0.243843	4.5	8.04722	1.79478
	23	2015	57.08	124.279	3.31048	28.3689	19.2773	77.198	0.33453	0.408407	0.250461	4.5	8.07777	1.78571
	23	2016	58.2712	118.185	3.57404	30.0313	19.309	80.8606	0.343036	0.415812	0.25981	4.04	8.0749	1.77527
	23	2017	61.7622	123.425	3.87526	28.6159	19.0216	83.9992	0.346288	0.418418	0.263609	4	8.10345	1.79666
	23	2018	64.8039	124.172	4.30929	28.3937	19.0135	87.9758	0.343245	0.422054	0.253978	3.99	8.12173	1.80662
	23	2019	74.3763	127.953	4.80191	27.6439	19.3412	87.2255	0.345278	0.427781	0.252256	3.89	8.13382	1.83765
Nigeria	24	2001	0.089901	0.212499	0.00036	30.0379	1.99062	49.6805	0.164575	0.143836	0.180301	2.58	7.31223	-1.00023
Nigeria	24	2002	0.320462	1.22014	0.00036	26.7687	1.34049	40.0352	0.169597	0.15365	0.180376	1.5	7.42964	-0.297219
Nigeria	24	2003	0.558576	2.38776	0.00036	28.3709	0.951747	49.335	0.172375	0.157834	0.181665	1.5	7.47517	-0.0164412
Nigeria	24	2004	1.28614	6.75967	0.00036	26.0633	4.78764	31.8959	0.19451	0.165968	0.217126	1.5	7.53804	0.418575
Nigeria	24	2005	3.54916	13.3849	0.00036	24.9661	4.54455	33.0595	0.190475	0.164634	0.210513	1.67	7.57458	0.743824
Nigeria	24	2006	5.54504	22.6762	0.028143	26.1665	5.12584	42.5666	0.200898	0.174909	0.220768	2	7.6073	0.965519
Nigeria	24	2007	6.77	27.6039	0.036623	20.18	9.44834	39.3369	0.24751	0.206608	0.280871	2	7.64481	1.05122
	24	2008	8	41.917	0.045103	18.8598	9.42896	40.7968	0.273041	0.219056	0.318708	2	7.68377	1.21165
	24	2009	9.3	48.2866	0.053107	21.1155	8.64995	36.0587	0.223212	0.209425	0.230198	2	7.73444	1.27378
	24	2010	11.5	55.0764	0.062527	16.815	8.8481	43.3208	0.208718	0.193014	0.218064	2	7.78474	1.33725
	24	2011	13.8	58.4548	0.07077	15.6763	8.57215	53.278	0.199499	0.189481	0.203438	2	7.80968	1.37357
	24	2012	16.1	67.4392	0.008539	14.2111	8.22818	44.5324	0.21551	0.221194	0.203261	2	7.8243	1.43629
	24	2013	19.1	74.0812	0.008759	14.1687	7.15522	31.0489	0.225143	0.221295	0.222133	2	7.86212	1.48423
	24	2014	21	78.7735	0.008923	15.0835	6.46449	30.8852	0.224221	0.232292	0.20932	2	7.89665	1.51415
	24	2015	24.5	83.2683	0.008661	14.8272	5.93516	21.3327	0.222153	0.224398	0.21314	2	7.89636	1.54832
	24	2016	25.67	82.9974	0.05804	14.725	5.38428	20.7225	0.219075	0.228089	0.203388	2	7.85378	1.55249
	24	2017	28	75.9248	0.058067	14.7156	4.40332	26.3476	0.2241	0.229399	0.211975	2	7.83573	1.53449
	24	2018	31.9	88.1842	0.037761	19.0184	5.60433	33.0078	0.232523	0.243225	0.214739	1.74	7.82891	1.597
	24	2019	33.6	91.8536	0.04148	24.6252	5.572	34.0239	0.229791	0.244962	0.207621	1.71	7.82511	1.61609
Pakistan	25	2001	1.31855	0.508709	0.002122	15.8001	7.34671	27.63	0.269416	0.177788	0.352835	3	6.94616	-0.201926
Pakistan	25	2002	2.57743	1.13577	0.009108	14.5153	8.18407	27.6338	0.308907	0.224861	0.383542	3	6.94677	0.10547
Pakistan	25	2003	5.04116	1.57054	0.009108	15.0706	8.27839	29.7964	0.341561	0.236995	0.435723	3	6.97951	0.358287
Pakistan	25	2004	6.16432	3.20615	0.009108	14.8344	7.76209	27.5496	0.357197	0.246122	0.45739	3	7.02921	0.50543
	25	2005	6.33233	7.96686	0.009108	16.1222	7.46109	32.1544	0.359351	0.255445	0.45231	3	7.0694	0.680207
	25	2006	6.5	21.0377	0.016224	17.732	10.4363	35.6817	0.357393	0.258016	0.445883	3	7.10378	0.956333
	25	2007	6.8	37.4575	0.026908	17.1871	9.87399	32.9904	0.366044	0.257857	0.46308	3	7.12816	1.15898
	25	2008	7	51.2789	0.097922	17.6058	9.74969	35.5942	0.314587	0.24478	0.37481	3	7.1224	1.27757
	25	2009	7.5	53.7483	0.223118	15.9495	10.5189	32.0718	0.252075	0.239527	0.256943	3	7.12799	1.30011
	25	2010	8	55.2799	0.44001	14.2046	10.3162	32.8689	0.203826	0.242993	0.158449	3.42	7.12196	1.31589
	25	2011	8	59.3948	0.63614	12.5206	9.73615	32.9399	0.199164	0.247838	0.144422	3.5	7.12748	1.34401
	25	2012	8.1	64.1559	0.809915	13.476	10.4888	32.8055	0.200499	0.25467	0.140221	3.5	7.14069	1.37475
	25	2013	9	66.787	0.851249	13.3573	11.0031	33.3336	0.149013	0.259222	0.034264	3.5	7.16268	1.39575
	25	2014	10	69.5128	1.02849	13.0353	10.763	30.9012	0.153653	0.265865	0.03676	3.21	7.18745	1.41762
	25	2015	11	63.1307	0.899176	14.107	10.9725	27.6547	0.241163	0.273013	0.201966	3	7.21279	1.38777
	25	2016	12.3854	67.0275	1.22198	14.0861	11.3082	25.3062	0.227066	0.280055	0.16716	3	7.24572	1.41937
	25	2017	13.78	69.5148	1.11493	14.5505	11.2742	25.8528	0.226549	0.279202	0.166994	3	7.279	1.43963
	25	2018	15.34	72.5571	0.987346	15.7425	11.7136	29.0433	0.227688	0.281945	0.166496	3.26	7.31515	1.46243
	25	2019	17.0709	76.3769	0.941881	14.0349	11.7025	30.3472	0.226781	0.280724	0.16593	3.27	7.30476	1.48887
Panama	26	2001	7.2684	15.3785	0.251517	18.7004	14.7823	130.098	0.374926	0.447656	0.290775	3	8.8336	0.879401
Panama	26	2002	8.51808	16.6978	0.388513	16.6944	15.7187	121.852	0.357722	0.417004	0.287542	3	8.83655	0.92857
Panama	26	2003	9.98742	21.5767	0.468644	21.0035	14.8147	114.693	0.34497	0.400319	0.279111	3	8.85892	1.02499
Panama	26	2004	11.1409	38.5381	0.512211	20.4049	14.4303	123.653	0.334222	0.412336	0.245926	3	8.91283	1.21628
Panama	26	2005	11.484	52.5113	0.527503	20.7008	13.9447	135.694	0.358544	0.424057	0.282108	3	8.96383	1.32352
Panama	26	2006	17.3496	64.1116	3.32397	22.5168	13.0968	137.896	0.368354	0.441292	0.284193	3	9.02853	1.44349
Panama	26	2007	22.29	87.1719	4.35139	27.8672	12.4662	149.57	0.372575	0.449958	0.283841	3	9.1236	1.57099
Panama	26	2008	33.82	111.349	5.5796	31.5501	12.0727	166.698	0.37359	0.450481	0.285318	3	9.19965	1.69423
	26	2009	39.08	169.498	6.54839	28.9719	11.9488	138.98	0.379324	0.472051	0.275041	3	9.19424	1.84684
	26	2010	40.1	182.457	7.0907	29.6135	12.6126	148.275	0.38545	0.481751	0.277406	3	9.23331	1.87492
	26	2011	42.7	181.72	7.63103	31.1386	11.8641	162.488	0.386935	0.475678	0.286403	3	9.32313	1.87985
	26	2012	40.3019	164.789	7.81671	35.4704	10.8556	158.059	0.400956	0.48207	0.307627	3	9.39926	1.84271
	26	2013	44.03	161.771	8.01124	39.2886	10.7127	137.634	0.387637	0.483429	0.280036	3	9.44898	1.84525
	26	2014	44.92	177.02	7.94771	40.6324	10.0414	119.09	0.403474	0.510689	0.283966	3	9.48138	1.87627
	26	2015	51.2054	144.688	7.96697	39.4328	10.2855	99.9366	0.397487	0.51334	0.269524	3	9.52005	1.82643
	26	2016	54	127.364	10.6496	38.3509	10.9714	87.4084	0.409335	0.514431	0.291768	3	9.55126	1.8018
	26	2017	59.9506	128.573	10.7423	39.3356	11.4196	87.4279	0.422011	0.508205	0.322961	3	9.58855	1.8187
	26	2018	61.8055	137.001	12.9336	38.6379	11.5448	89.9905	0.415628	0.49948	0.319113	3	9.60697	1.84476
	26	2019	63.6284	137.19	12.6137	37.1472	11.9059	84.9823	0.454111	0.501879	0.392509	3	9.6204	1.84846
Paraguay	27	2001	1.09879	21.1847	0.005526	15.6186	9.48114	72.6057	0.103903	0.165619	0.039022	3	8.24188	0.856446
Paraguay	27	2002	1.79497	30.1343	0.009038	15.1959	8.39686	79.4416	0.072417	0.105397	0.03723	2.17	8.22278	1.01296
Paraguay	27	2003	2.11194	31.4282	0.008876	17.7462	7.93637	81.1274	0.061636	0.084625	0.036769	2	8.24698	1.03461
Paraguay	27	2004	3.45244	30.5215	0.053224	18.3035	7.58724	80.1044	0.105111	0.171753	0.035267	2	8.26958	1.04238
Paraguay	27	2005	7.90701	32.3999	0.096152	19.1468	8.11892	85.022	0.100377	0.163085	0.034612	2	8.2745	1.12091
Paraguay	27	2006	7.96207	54.6715	0.101468	19.2755	8.30448	84.7335	0.094763	0.153573	0.033065	2	8.30627	1.30913
Paraguay	27	2007	11.21	78.2599	0.143371	17.8837	7.67142	79.0011	0.096675	0.157339	0.033065	2	8.34475	1.46392
	27	2008	14.27	95.2225	0.210481	18.9271	7.43007	80.7776	0.119796	0.202877	0.033065	2	8.39397	1.55198
	27	2009	18.9	91.1529	1.25625	18.5323	9.13708	70.842	0.108451	0.179872	0.033726	2	8.37786	1.56002
	27	2010	19.8	94.7637	1.43234	21.2916	9.06138	81.2575	0.12892	0.221583	0.03233	2	8.46953	1.57798
	27	2011	24.7635	103.08	1.89614	20.9478	10.0606	78.4921	0.13094	0.226977	0.030915	2	8.49784	1.62747
	27	2012	29.34	105.796	2.12025	19.536	11.7254	74.765	0.125093	0.210898	0.035477	2	8.47701	1.65289
	27	2013	36.9	108.341	2.40506	19.057	11.2998	73.3699	0.128458	0.219206	0.033797	2	8.54295	1.68608
	27	2014	43	110.694	2.80513	19.7775	11.5488	69.0837	0.121808	0.208607	0.031299	2	8.58099	1.71241
	27	2015	49.7163	110.813	3.21637	19.3998	11.8032	66.9401	0.125451	0.214466	0.032614	2	8.5967	1.73327
	27	2016	53.4041	110.499	3.6392	19.0796	11.363	67.7884	0.12559	0.213777	0.033578	2	8.62526	1.74386
	27	2017	61.0758	108.755	4.2269	19.1922	11.1077	71.4822	0.169077	0.300705	0.032298	2	8.65917	1.76177
	27	2018	64.9935	106.953	4.61036	19.9488	11.5202	72.5286	0.172201	0.30683	0.032325	1.87	8.67783	1.76868
	27	2019	68.5176	110.181	5.35697	18.7183	11.9521	71.3623	0.177503	0.312877	0.036721	1.84	8.66115	1.78694
Peru	28	2001	7.57876	6.69154	0.123	17.9667	11.7172	35.0644	0.195649	0.193055	0.192282	3	8.09615	0.686238
Peru	28	2002	8.96695	8.5124	0.138006	16.7309	11.165	35.2492	0.217838	0.215505	0.213535	3	8.13806	0.773305
Peru	28	2003	11.6	10.7055	0.343078	16.9211	11.5187	37.6246	0.230904	0.231361	0.223412	3	8.16891	0.882593
Peru	28	2004	14.1	14.8151	0.823951	16.7886	11.2563	41.9361	0.209924	0.230466	0.182986	3	8.20814	0.999444
Peru	28	2005	17.1	20.0363	1.26541	17.0621	11.4445	47.3573	0.227823	0.234398	0.214308	3	8.26037	1.10934
Peru	28	2006	20.7	32.4531	1.72549	17.7861	10.9167	51.7851	0.255027	0.243565	0.258719	3	8.32453	1.26161
Peru	28	2007	25.2	54.4144	2.01255	19.9854	10.455	55.6881	0.294578	0.279115	0.301066	3	8.39809	1.43118
Peru	28	2008	30.57	73.3548	2.54028	23.4266	10.3709	58.4338	0.270077	0.286763	0.245162	3	8.47737	1.54566
Peru	28	2009	31.4	85.787	2.87456	22.1386	11.4664	48.1119	0.294958	0.315908	0.265023	3.38	8.48024	1.59681
Peru	28	2010	34.77	100.301	3.21246	23.5134	10.5258	51.6728	0.300546	0.3265	0.265436	3.5	8.55214	1.65775
Peru	28	2011	36.01	110.925	4.14077	23.3485	10.3624	55.9883	0.290406	0.33419	0.237775	3.29	8.60538	1.69567
	28	2012	38.2	99.5977	4.88967	25.0445	10.8712	52.6199	0.304887	0.35396	0.246526	3	8.65671	1.67213
	28	2013	39.2	100.065	5.41685	25.3008	11.5009	49.7871	0.318615	0.366239	0.261283	3	8.70457	1.67831
	28	2014	40.2	105.948	5.8725	24.5405	12.4021	46.8531	0.327794	0.408254	0.237348	3	8.71754	1.69954
	28	2015	40.8526	112.356	6.5619	23.0886	12.9656	45.1628	0.376177	0.523947	0.216948	3	8.73699	1.7208
	28	2016	45.4617	119.424	6.85753	21.4469	13.1637	45.3888	0.374088	0.51715	0.219629	3	8.76093	1.75254
	28	2017	50.4504	123.76	7.34701	20.6076	13.2123	47.5135	0.391727	0.512381	0.259139	3	8.76918	1.77722
	28	2018	55.0543	131.778	7.9279	20.9254	13.0788	48.6364	0.387411	0.519989	0.243031	3.1	8.79093	1.80791
	28	2019	59.9505	142.593	0.00223	20.9469	13.2392	46.7893	0.392608	0.521361	0.251894	3.1	8.79657	1.82515
Philippines	29	2001	2.52401	15.2614	0.012551	18.3118	10.7417	84.9004	0.305128	0.252488	0.348473	2	7.52128	0.762609
Philippines	29	2002	4.33228	18.9061	0.02581	18.3439	10.27	83.8448	0.301085	0.265094	0.327903	2	7.53675	0.880781
Philippines	29	2003	4.85767	27.103	0.066224	18.6283	9.93121	87.5746	0.313935	0.282877	0.335429	2	7.56585	1.01818
Philippines	29	2004	5.24363	38.8805	0.105064	18.5446	9.14092	87.1253	0.306526	0.273339	0.330375	2	7.6097	1.15699
Philippines	29	2005	5.39764	40.2879	0.142483	18.1815	8.86519	83.8457	0.304062	0.270994	0.327867	2.25	7.63905	1.17239
Philippines	29	2006	5.74059	48.7764	0.301552	18.7189	9.0669	80.8505	0.303892	0.271415	0.32711	2.5	7.67291	1.24965
Philippines	29	2007	5.97	64.1402	0.554945	18.874	9.23158	73.645	0.330331	0.277012	0.373588	2.5	7.71896	1.3591
Philippines	29	2008	6.22	74.9348	1.15038	19.0839	8.81443	67.6811	0.305554	0.267716	0.334084	2.5	7.74488	1.425
	29	2009	9	81.7912	1.86379	18.6154	9.8266	60.8866	0.310594	0.275615	0.336112	2.5	7.74276	1.4774
	29	2010	25	88.4889	1.53989	20.4021	9.7204	66.1043	0.317764	0.28548	0.340367	2.5	7.79688	1.57629
	29	2011	29	98.5558	1.87402	18.9666	9.71363	60.7958	0.325151	0.295315	0.34508	2.5	7.81782	1.62781
	29	2012	36.2351	104.902	2.20815	19.9301	10.7921	57.842	0.343648	0.310541	0.366286	2.5	7.86748	1.67335
	29	2013	48.099	103.997	2.60216	20.783	10.817	55.8248	0.35137	0.326958	0.365077	2.5	7.91588	1.70886
	29	2014	34.5125	110.758	2.88519	20.8622	10.5612	57.4682	0.350717	0.328997	0.361754	2.5	7.96096	1.6869
	29	2015	37.2346	115.399	2.83999	22.2316	10.9116	59.1416	0.35428	0.339168	0.358598	2.5	8.00671	1.7081
	29	2016	39.9567	115.852	2.87994	24.9966	11.258	61.7761	0.350672	0.344676	0.345985	2.5	8.0607	1.7175
	29	2017	42.6788	114.071	3.2321	25.6429	11.3234	68.1684	0.361126	0.349281	0.36197	2.5	8.11326	1.72166
	29	2018	45.401	126.205	3.55222	27.2833	12.0428	72.1634	0.348606	0.347328	0.339264	2.56	8.16078	1.76071
	29	2019	46.88	154.761	5.47565	27.1551	12.4678	68.8418	0.354625	0.355482	0.342965	2.58	8.20653	1.83218
Romania	30	2001	4.53867	17.4863	0.027286	21.0397	15.7967	51.9286	0.128146	0.204872	0.047515	4	8.4874	0.858361
Romania	30	2002	6.58	23.3859	0.0723	21.4637	14.8243	53.7102	0.132617	0.217897	0.043297	4	8.56116	0.993141
Romania	30	2003	8.9	32.4114	0.902865	22.7401	16.0448	56.1795	0.141974	0.234382	0.045242	4	8.59152	1.14074
Romania	30	2004	15	47.3419	0.483203	22.2953	14.7276	60.6265	0.149843	0.238137	0.056984	4	8.69641	1.31446
Romania	30	2005	21.5	62.3521	1.76068	23.3629	16.24	59.3605	0.188763	0.310234	0.061542	4	8.74821	1.44948
Romania	30	2006	24.66	75.3074	5.1332	26.6161	15.9233	61.6836	0.219969	0.378271	0.054966	4	8.83136	1.5381
Romania	30	2007	28.3	96.985	9.28108	35.3426	15.3905	63.5052	0.253635	0.437968	0.061575	4	8.91598	1.64459
	30	2008	32.42	117.478	12.0857	37.2865	15.8811	65.1748	0.2743	0.495203	0.04504	4	9.02164	1.72475
	30	2009	36.6	121.62	13.6283	25.9976	16.1046	58.4728	0.286489	0.499998	0.064252	4	8.97321	1.751
	30	2010	39.93	118.993	14.6572	26.0725	15.4674	71.3953	0.284064	0.497287	0.062187	4	8.93936	1.7561
	30	2011	40.01	115.161	16.144	27.2442	14.2722	80	0.3044	0.501646	0.097881	4	8.96316	1.75062
	30	2012	45.88	112.916	17.5076	27.5347	14.5693	80.3506	0.293226	0.477233	0.100286	3.75	8.98781	1.76423
	30	2013	49.7645	113.795	18.8264	24.7014	14.2857	80.9702	0.292041	0.474184	0.101001	3.5	9.02854	1.77951
	30	2014	54.08	114.394	20.0459	24.3618	14.5031	83.2757	0.288753	0.467455	0.101254	3.5	9.06774	1.79448
	30	2015	55.7632	116.034	21.3907	24.7915	14.0163	83.5932	0.305523	0.499333	0.102404	3.5	9.10155	1.80521
	30	2016	59.504	115.678	22.4764	22.947	15.0856	84.5964	0.300027	0.488599	0.102314	3.5	9.15324	1.81568
	30	2017	63.7473	113.972	24.1926	22.4082	15.709	86.5186	0.301076	0.486818	0.106162	3.38	9.22966	1.82558
	30	2018	70.6813	116.035	26.0944	21.052	16.8272	87.1367	0.295832	0.476159	0.106493	3.48	9.27931	1.84911
	30	2019	73.6575	117.075	27.2544	22.6078	17.6749	84.8878	0.262361	0.462106	0.054625	3.45	9.32502	1.8598
Russian Federation	31	2001	2.94437	5.31472	0.007575	18.8884	16.4352	61.1109	0.463764	0.326388	0.587011	3	8.83217	0.438431
Russian Federation	31	2002	4.12827	12.1259	0.007575	17.9059	17.9345	59.6454	0.473153	0.370219	0.561672	3.42	8.8827	0.728058
Russian Federation	31	2003	8.29886	24.9878	0.237188	18.415	17.9161	59.1283	0.497499	0.38256	0.597281	4	8.95769	1.04204
Russian Federation	31	2004	12.8594	51.1673	0.468488	18.3853	16.9717	56.5819	0.463809	0.325172	0.588316	4	9.03124	1.32422
Russian Federation	31	2005	15.2267	83.5235	1.10599	17.7554	16.8715	56.7132	0.491951	0.355198	0.613717	4	9.09709	1.51215
Russian Federation	31	2006	18.0233	105.07	2.02227	18.5034	17.3881	54.7334	0.527959	0.379283	0.660552	4	9.17918	1.60977
Russian Federation	31	2007	24.66	119.498	3.42021	20.9953	17.2975	51.7061	0.545532	0.414582	0.659862	4	9.26247	1.6825
Russian Federation	31	2008	26.83	139.284	6.47824	22.2905	17.8306	53.3825	0.532215	0.411563	0.636654	4	9.3136	1.75014
Russian Federation	31	2009	29	160.507	9.0004	21.9951	20.7866	48.4351	0.567351	0.427626	0.689791	4	9.23209	1.81057
Russian Federation	31	2010	43	165.661	10.9423	21.6254	18.7251	50.3555	0.513301	0.480886	0.530078	4	9.27566	1.85653
Russian Federation	31	2011	49	141.787	12.2717	21.3217	17.6255	48.0354	0.553541	0.524313	0.565906	4	9.31698	1.82449
Russian Federation	31	2012	63.8	144.496	14.5307	21.5612	17.9672	47.1514	0.497816	0.53808	0.442386	3.5	9.35475	1.86673
Russian Federation	31	2013	67.97	151.256	16.4526	21.9402	18.6753	46.2871	0.478599	0.538835	0.403783	3	9.37002	1.89121
Russian Federation	31	2014	70.52	152.788	17.2471	21.4172	18.0273	47.8013	0.471967	0.530591	0.398964	3	9.35952	1.90031
Russian Federation	31	2015	70.0992	156.767	18.5409	20.6115	17.7654	49.3593	0.452198	0.507288	0.383332	3	9.33743	1.90871
	31	2016	73.0914	157.718	18.9452	21.8813	18.4659	46.5181	0.502729	0.590216	0.399927	3	9.33754	1.91662
	31	2017	76.0081	156.187	21.3724	21.9821	18.2168	46.8765	0.460107	0.549484	0.356712	3	9.35449	1.92356
	31	2018	80.8647	157.431	22.0009	20.6545	17.7104	51.5809	0.467692	0.56486	0.356277	3.27	9.38225	1.93539
	31	2019	82.6422	164.388	22.5249	21.1341	18.3696	49.4444	0.480553	0.597225	0.349241	3.24	9.40283	1.95039
Senegal	32	2001	0.983794	3.00725	0.011669	18.9542	11.404	49.7206	0.08908	0.173488	0.001957	3	6.99042	0.118932
Senegal	32	2002	1.00645	5.38181	0.011669	20.4321	12.1766	53.1443	0.087945	0.171319	0.001892	3	6.96673	0.319068
Senegal	32	2003	2.10144	7.42234	0.022606	17.4102	12.0383	50.8212	0.092225	0.180459	0.001181	3	6.99641	0.49535
Senegal	32	2004	4.38602	10.3729	0.070906	17.4977	12.6791	53.6592	0.092576	0.180879	0.001454	3	7.01663	0.68979
Senegal	32	2005	4.78668	15.6004	0.162559	18.294	12.4487	54.9032	0.089114	0.173016	0.002497	3	7.03326	0.828891
Senegal	32	2006	5.61174	26.2041	0.254132	21.2141	12.8699	54.1362	0.097092	0.188736	0.00249	3	7.03029	1.01978
	32	2007	6.89	31.0668	0.326275	21.0585	13.5873	59.2713	0.103472	0.202659	0.001132	3	7.03175	1.0969
	32	2008	7.12	44.8919	0.394495	22.5827	12.7882	62.7618	0.099268	0.192082	0.003429	3	7.0413	1.23143
	32	2009	7.5	55.9501	0.476041	19.8922	13.5677	52.3073	0.096822	0.187552	0.003143	3	7.0413	1.31695
	32	2010	8	65.8118	0.620335	18.5166	14.1628	52.4579	0.098208	0.191033	0.002391	3	7.04721	1.38263
	32	2011	9.8	71.7585	0.711327	21.016	14.8307	57.5769	0.096616	0.185325	0.004963	3	7.03279	1.4266
	32	2012	10.8	85.5891	0.713036	20.7024	14.5745	61.9753	0.094562	0.181198	0.005045	3	7.04419	1.49824
	32	2013	13.1	95.2936	0.774414	22.1689	14.5997	60.6268	0.096245	0.186202	0.003355	3	7.04003	1.54948
	32	2014	17.7	101.446	0.729199	23.4797	14.7346	58.4425	0.087793	0.168992	0.003919	3	7.07235	1.59126
	32	2015	21.7	102.614	0.690135	23.0173	14.2993	58.1103	0.090975	0.17312	0.006059	3	7.10599	1.61053
	32	2016	25.6648	101.287	0.65597	23.9281	14.0313	54.1082	0.101948	0.195217	0.005573	3	7.13954	1.62062
	32	2017	29.6431	102.199	0.72503	25.8257	13.634	57.7053	0.111559	0.21146	0.00826	3	7.18299	1.63812
	32	2018	35.3	104.451	0.81883	28.3218	13.7846	61.7898	0.117201	0.218848	0.011984	3	7.21542	1.66471
	32	2019	39.5	109.721	0.933012	28.9375	13.7642	62.8308	0.108982	0.199845	0.014799	3	7.231	1.69386
South Africa	33	2001	6.34662	23.6706	0.0023	14.3633	16.6219	49.1709	0.468176	0.549452	0.372637	2	8.42645	0.992534
South Africa	33	2002	6.71032	29.6896	0.005783	14.0273	16.7804	53.4655	0.50046	0.56154	0.424134	1.79	8.45015	1.07518
South Africa	33	2003	7.00769	36.088	0.043479	14.6569	16.8663	45.7239	0.447685	0.563328	0.318403	1.5	8.46697	1.14797
South Africa	33	2004	8.42512	44.0649	0.126872	15.1672	17.0044	45.6436	0.477067	0.581835	0.357764	2.5	8.49933	1.23414
South Africa	33	2005	7.48854	70.9263	0.345213	15.8783	16.1489	47.4278	0.502411	0.600826	0.38869	2.5	8.53838	1.40662
South Africa	33	2006	7.60714	81.7951	0.691103	17.3655	15.8607	53.7681	0.529915	0.630588	0.413099	2.5	8.58027	1.46459
South Africa	33	2007	8.06538	86.1161	0.769548	19.0216	15.8865	57.1251	0.554166	0.640675	0.450775	2.5	8.61957	1.48742
	33	2008	8.43	90.3987	0.855774	21.6148	17.0725	65.9745	0.567872	0.64259	0.475855	2.5	8.63764	1.50854
	33	2009	10	91.9944	0.952909	19.4909	17.7936	49.5875	0.593316	0.688453	0.480105	2.5	8.60823	1.52306
	33	2010	24	98.3502	1.45069	17.5616	17.9961	50.4061	0.598798	0.739712	0.439642	2.5	8.62362	1.60722
	33	2011	33.97	123.068	1.7441	17.8094	18.1951	54.6363	0.5616	0.688285	0.417806	2.5	8.64069	1.71613
	33	2012	41	129.454	2.09567	17.9349	18.8205	55.5826	0.568387	0.70219	0.417269	2.5	8.64677	1.75323
	33	2013	46.5	143.173	3.00856	18.5787	19.0814	58.875	0.575825	0.703897	0.430211	2.38	8.65527	1.80134
	33	2014	49	145.351	3.12831	18.3012	19.3141	59.4996	0.589878	0.722896	0.438891	2	8.65773	1.8123
	33	2015	51.9191	158.883	2.54457	18.009	18.9851	56.7267	0.610069	0.72947	0.472083	2	8.65428	1.84564
	33	2016	54	146.622	2.04735	17.4415	19.3076	55.8613	0.629815	0.734031	0.506412	2	8.64354	1.82428
	33	2017	56.1674	155.232	1.97017	16.3988	19.2361	53.5359	0.637991	0.731877	0.524669	2	8.64342	1.84648
	33	2018	62.4	159.931	1.9155	15.8502	19.3716	54.5076	0.645767	0.728801	0.54306	2.17	8.63762	1.86869
	33	2019	68.2	165.6	2.13523	15.3467	19.6077	54.1502	0.641824	0.718471	0.545623	2.15	8.62598	1.89121
Thailand	34	2001	5.55633	11.8824	0.002539	22.4804	13.4745	120.268	0.487825	0.410298	0.550491	5	8.19018	0.761132
Thailand	34	2002	7.53125	27.2361	0.017988	21.9116	13.1724	114.97	0.486564	0.400867	0.557439	5	8.24155	1.05674
Thailand	34	2003	9.29903	33.4887	0.017988	23.0319	12.9255	116.693	0.548904	0.42057	0.660516	2.96	8.3035	1.14688
Thailand	34	2004	10.6773	41.4885	0.253518	24.8642	13.1137	127.412	0.544087	0.430979	0.64062	2.5	8.35762	1.23434
Thailand	34	2005	15.026	46.5638	0.849171	27.7126	13.6536	137.854	0.531135	0.451007	0.595081	2.5	8.39218	1.31191
Thailand	34	2006	17.1607	60.9693	1.35772	26.8466	13.5023	134.087	0.52145	0.464954	0.56206	2.5	8.43463	1.41576
	34	2007	20.03	80.0428	1.95422	25.4563	13.9259	129.873	0.511644	0.478222	0.529479	2.5	8.48195	1.52338
	34	2008	18.2	92.9449	3.11554	26.4477	14.342	140.437	0.558727	0.52336	0.577073	2.5	8.49381	1.57109
	34	2009	20.1	98.6323	3.92463	23.109	15.9801	119.269	0.584695	0.557676	0.593901	2.5	8.48184	1.60211
	34	2010	22.4	106.743	4.83942	23.9927	15.8008	127.251	0.631788	0.582025	0.662304	2.5	8.54939	1.64064
	34	2011	23.6699	114.708	5.7688	25.8364	16.1418	139.675	0.639238	0.609556	0.649446	2.5	8.55295	1.6723
	34	2012	26.46	125.32	6.66166	26.9937	16.353	137.675	0.642082	0.642166	0.622437	2.5	8.61819	1.7135
	34	2013	28.94	137.721	7.6191	25.3835	16.3635	132.462	0.689332	0.676147	0.681516	2.5	8.64017	1.75486
	34	2014	34.89	141.873	7.94871	24.6614	16.9164	130.906	0.706581	0.714713	0.676923	2.5	8.64566	1.78105
	34	2015	39.3161	149.811	9.06504	24.5285	17.1212	124.84	0.711982	0.71677	0.685504	2.5	8.67249	1.81205
	34	2016	47.505	173.505	10.4667	23.7136	16.8652	120.575	0.739281	0.720714	0.735326	2.5	8.70254	1.87975
	34	2017	52.8919	175.596	11.8596	23.1084	16.2984	120.891	0.701049	0.71863	0.662111	2.5	8.74002	1.89674
	34	2018	56.8175	180.183	13.2352	22.7566	16.174	120.876	0.721501	0.711785	0.709238	2.14	8.7779	1.91456
	34	2019	66.6524	186.159	14.5188	22.5201	16.1822	109.632	0.700447	0.712477	0.667078	2.08	8.79748	1.9442
Tunisia	35	2001	4.29797	3.97398	0.000263	25.3251	16.5716	89.5522	0.177791	0.297725	0.05244	5	7.92687	0.44535
Tunisia	35	2002	5.25289	5.81825	0.000263	24.7638	17.2267	85.3422	0.174505	0.28981	0.053884	5	7.93215	0.570109
Tunisia	35	2003	6.49085	19.2808	0.002604	22.9004	17.2012	82.3903	0.174425	0.291697	0.051838	5	7.97063	0.92799
Tunisia	35	2004	8.52882	37.2739	0.028327	22.1288	16.9224	86.9253	0.168895	0.282538	0.050106	5	8.02341	1.17524
Tunisia	35	2005	9.65509	56.2071	0.173874	21.4499	16.9193	90.2513	0.17241	0.290323	0.049245	5	8.04928	1.33222
	35	2006	12.9864	71.9429	0.429802	22.5836	16.709	93.9409	0.171545	0.285439	0.052425	5	8.09109	1.44396
	35	2007	17.1	76.107	0.930796	23.0432	16.6411	104.059	0.176302	0.294932	0.052302	5	8.14594	1.48774
	35	2008	27.53	82.5985	2.18282	23.6288	16.1326	114.344	0.187768	0.317543	0.052273	5	8.17685	1.56711
	35	2009	34.07	93.0772	3.54264	24.3335	16.6312	93.0169	0.194926	0.32623	0.057683	5	8.19621	1.63363
	35	2010	36.8	104.504	4.53402	26.0077	15.1536	100.15	0.222274	0.334851	0.102926	5	8.22036	1.68095
	35	2011	39.1	115.321	5.20726	23.1108	16.4311	100.106	0.212	0.344251	0.07329	4.58	8.19102	1.7199
	35	2012	41.4416	118.41	4.86132	23.8562	16.657	101.551	0.221878	0.351547	0.085449	5	8.22135	1.73376
	35	2013	43.8	116.063	4.74743	23.3102	17.3029	98.9555	0.198773	0.342033	0.049457	5	8.23946	1.73409
	35	2014	46.16	129.109	5.12997	21.5386	17.3281	96.1066	0.223489	0.37225	0.06792	5	8.25777	1.77344
	35	2015	46.5	130.554	5.13399	20.9814	17.8024	87.1946	0.231657	0.383634	0.072623	5	8.25886	1.7777
	35	2016	49.6	126.346	5.6641	20.4976	18.618	86.8029	0.23664	0.39308	0.07299	5	8.26025	1.77708
	35	2017	55.5002	125.37	7.01263	20.0463	19.0161	95.763	0.245864	0.405689	0.078548	5	8.26786	1.79279
	35	2018	64.1908	127.707	8.77097	19.6537	18.0904	104.298	0.2447	0.404692	0.077254	4.96	8.28268	1.82244
	35	2019	66.7	126.305	10.1885	20.8777	17.8578	102.312	0.235557	0.402861	0.061077	4.96	8.28193	1.82827
Turkey	36	2001	5.18948	30.4911	0.017004	17.9503	12.6459	49.8715	0.373886	0.195731	0.54065	4	8.7121	1.06502
Turkey	36	2002	11.38	35.8017	0.03255	19.4747	12.8357	47.9824	0.404098	0.286507	0.509378	4	8.75985	1.19044
Turkey	36	2003	12.33	42.1967	0.301598	20.6781	12.5904	46.2251	0.415771	0.295298	0.523578	4.21	8.80149	1.25474
Turkey	36	2004	14.58	51.7939	0.862443	25.1781	12.3152	48.8258	0.40856	0.27515	0.529524	4.5	8.8811	1.34307
Turkey	36	2005	15.46	64.222	2.34122	26.4104	12.186	46.1424	0.432912	0.316251	0.536384	4.5	8.95397	1.42835
	36	2006	18.24	76.5927	4.03405	28.4709	12.9075	48.7629	0.438352	0.328675	0.534675	4.5	9.00866	1.5094
	36	2007	28.63	89.0689	6.83189	27.8876	13.3897	47.8508	0.467523	0.351628	0.569175	4.5	9.04593	1.61163
	36	2008	34.37	93.4755	8.17535	26.6515	13.5963	50.5483	0.445799	0.36158	0.516437	4.5	9.0421	1.65094
	36	2009	36.4	88.0234	9.04397	22.2294	15.6579	46.7871	0.477463	0.382377	0.558003	4.5	8.97992	1.6436
	36	2010	39.82	85.4033	9.81399	24.6355	14.8746	46.6945	0.488878	0.401584	0.561278	3.83	9.04683	1.64963
	36	2011	43.0657	88.9418	10.3364	27.744	13.6004	53.3042	0.478939	0.413229	0.530059	3.5	9.13768	1.67283
	36	2012	45.13	90.6626	10.541	27.0584	14.1261	52.8308	0.49225	0.431839	0.537664	3.5	9.16814	1.68507
	36	2013	46.25	91.7493	11.7133	28.3465	14.0184	52.5273	0.508882	0.458942	0.543319	3.5	9.23266	1.69506
	36	2014	51.04	93.0844	11.4806	28.7457	14.02	53.7663	0.520509	0.471219	0.553942	3.38	9.26385	1.71257
	36	2015	53.745	93.7728	12.1032	29.5546	13.8052	51.0885	0.512262	0.477322	0.531596	3	9.30622	1.72401
	36	2016	58.3477	94.0294	13.1529	29.1082	14.7332	48.3282	0.505301	0.477892	0.517316	3	9.32251	1.74047
	36	2017	64.6846	95.9117	14.701	29.8571	14.3803	55.7622	0.527728	0.479763	0.559617	3	9.37884	1.76608
	36	2018	71.0428	97.3013	16.2827	29.6627	14.6846	62.5544	0.522336	0.473588	0.555172	3.05	9.39303	1.78928
	36	2019	73.9767	96.8372	17.0587	25.8803	15.4841	62.6119	0.523388	0.469637	0.561195	2.96	9.389	1.79723
Vietnam	37	2001	1.26565	1.54961	0.00132	29.1507	6.32938	111.956	0.291112	0.234226	0.339129	4.17	6.91354	-0.0253847
Vietnam	37	2002	1.855	2.33323	0.00132	31.1385	6.23224	116.697	0.346495	0.251051	0.431384	4	6.96507	0.146792
Vietnam	37	2003	3.78028	3.33165	0.011154	33.354	6.32007	124.328	0.335788	0.253536	0.407809	4	7.02242	0.380857
Vietnam	37	2004	7.64241	5.97138	0.063457	33.254	6.39096	133.016	0.300796	0.249042	0.343387	4	7.08587	0.665341
	37	2005	12.7399	11.4433	0.250528	31.2736	5.4652	130.715	0.369175	0.252351	0.474752	4	7.1494	0.915874
	37	2006	17.2546	22.3269	0.610475	31.364	5.53277	138.314	0.385316	0.277203	0.48169	4	7.20754	1.12834
	37	2007	20.7554	52.7093	1.515	35.1069	5.55412	154.605	0.402228	0.307034	0.485168	4	7.26697	1.39294
	37	2008	23.92	86.8151	2.37578	31.8052	5.62508	154.317	0.397301	0.301995	0.480502	4	7.31245	1.56881
	37	2009	26.55	112.782	3.69055	33.8571	5.77841	134.706	0.443579	0.325666	0.547979	4	7.35522	1.66968
	37	2010	30.65	126.831	4.17122	32.644	5.99274	152.217	0.453919	0.34797	0.546039	4	7.40748	1.72302
	37	2011	35.07	143.261	4.31883	26.8175	5.91115	162.915	0.352891	0.33905	0.355982	4	7.45779	1.77614
	37	2012	36.8	146.627	5.31767	24.1983	5.92719	156.554	0.349451	0.330204	0.358051	4	7.49852	1.79056
	37	2013	38.5	136.344	5.67761	23.6443	6.15586	165.094	0.322226	0.330449	0.304186	4	7.54078	1.772
	37	2014	41	148.449	6.54266	23.8315	6.26511	169.535	0.401705	0.340218	0.450954	4	7.58836	1.80755
	37	2015	45	129.832	8.26269	24.6557	6.33326	178.767	0.368462	0.356205	0.369494	4	7.64257	1.7796
	37	2016	53	128.791	9.7162	23.6781	6.50951	184.686	0.371396	0.375338	0.356139	4	7.69249	1.80043
	37	2017	58.14	126.866	11.9132	23.7811	6.5083	200.385	0.386041	0.381818	0.378502	4	7.74819	1.81338
	37	2018	69.8479	147.195	13.6002	23.8511	6.47006	208.307	0.394464	0.390162	0.386748	4	7.80661	1.88233
	37	2019	68.6616	141.227	15.3453	24.2324	6.46063	211.5	0.357709	0.395857	0.308664	4	7.86489	1.87218
